# Supplementary material for: Seasonal changes in rosemary species: A chemotaxonomic assessment of two varieties based on essential oil compounds, antioxidant and antibacterial activities
Source: PLoS One. 2022 Aug 29;17(8):e0273367. doi: 10.1371/journal.pone.0273367 (PMC9592075; doi:10.1371/journal.pone.0273367)
Supplement: S1 Data — (XLSX) [file pone.0273367.s001.xlsx]

## Sheet: EO Composition
Station	Date	Rendement (%)	DPPH (IC50 en µg/ml)	Tricyclene	α-pinene	Camphene	β-Pinene	Myrcène	α-phellandrene	α-terpipene	p-cymene	1,8-Cinéole	γ-terpinène	α-terpinolène	Linalool	α-Fenchyl alcool	camphore	Bornéole	Terpinène-4-ol	α-terpineol	Thymol	Actétate de bornyl	Carvacrole	Eugnol	α-copaène	Methyl eugnol	β-caryophyllène	α-Humulene	α-amorphène	δ-Cadinène	Caryophyllène oxide	gamma-Eudesmol	α-Elemene	α-eudismol
st1	vg1	2.2	3.7	0.349	12.738	12.602	0.38	0.588	0.16	0.493	5.863	23.231	0.27	0.12		0.075	29.27	3.606	1.315	2.952		2.579	0.254	0.129	0.049	0.536	0.181		0.048	0.091	0.088	0.238	0.184	1.31
st1	vg1	2.4	2.86667	0.384	14.156	13.439	0.352	0.612	0.121	0.374	5.072	22.983	0.17	0.109	0	0	28.002	4.597	1.078	2.62		2.448	0.165	0.111		0.527	0.248				0.1	0.386	0.154	1.67
st1	vg1	2.2	1.56667	0.408	14.089	15.09	0.28	0.48	0.097	0.426	4.725	22.161	0.181	0.092	0	0	30.181	2.989	1.075	1.902		1.719	0.169	0.085		0.495	0.266			0.135	0.1	0.483	0.204	2.08
st1	vg1	2.45	3.36667	0.547	14.28	13.435	0.333	0.655	0.166	0.595	6.531	21.694	0.291	0.149	0	0	29.513	2.752	1.067	2.706		1.536	0.217	0.13		0.72	0.363			0.075	0.172	0.298	0.188	1.04
st1	vg1	2	2.43333	0.625	13.122	12.175	0.22	0.548	0.117	0.401	6.803	17.623	0.166	0.102		0.047	24.967	7.809	2.454	3.435		0.132	0.277	0.08	0.74	0.328	0.134	0.106	0.305	0.063	0.138	0.59		4.65
st1	vg2	2.45	5.3	0.36	7.97	16.33	0.81					34.44				0	18.8	7.35	1.63			3.5	0.67	0.31										2.04
st1	vg2	2.75	6.13	0.34	5.66	13.12	3.16					34.7				0	18.03	8.91	2.06			2.46	0.9			0.91	0.46				0.16			1.39
st1	vg2	2.6	5.86	0.38	7.86	16.53	0.74					39.91				0	18.51	8.11	1.78			1.67	0.79		0.26		0.38							2.52
st1	vg2	2.45	5.6	0.34	7.2	14.85	0.68					39.01				0	21.7	9.51	1.62			1.23	0.4		0.3	0.9				0.32
st1	vg2	2.14	5.23	0.4	8.57	17.78	0.81					37.65				0	17.38	7.44	1.51			1.43	0.36		0.22	0.6			0.29					1.3
st1	fl1	2.4	3	0.421	14.403	12.874	0.659	0.733	0.223	0.705	6.08	23.009	0.418	0.167			25.176	2.902	1.323	2.762		2.231	0.249	0.156	0.128	0.504	0.771	0.102	0.256	0.31		0.465	0.295	2.025
st1	fl1	2.1	4.3	0.505	14.273	13.382	0.479	0.712	0.176	0.583	5.691	21.737	0.35	0.154		0.069	25.81	3.143	1.127	2.589		3.077	0.213	0.143	0.113	0.677	0.913	0.1	0.231	0.274		0.454	0.261	1.792
st1	fl1	2.75	2.43333	0.4	14.206	13.439	0.6	0.5	0.2	0.5	5.5	21.538	0.1	0.2			26.004	4.3	1.2	2.4		3	0.2	0.1	0.1	0.6	0.7	0.1	0.3	0.3		0.2	0.2	2.3
st1	fl1	2.5	2.78333	0.48	13.274	12.758	0.458	0.575	0.169	0.612	5.206	19.059	0.397	0.168			23.27	13.307		2.14		2.46	0.191	0.128	0.133	0.646	0.444	0.079	0.239	0.3		0.465	0.246	2.195
st1	fl1	2.25	3.16667	0.508	14.688	14.248	0.411	0.536	0.586	4.519	1.366	20.977	1.71	0.128			27.781	3.386	1.027	1.878		2.215	0.092	0.108	0.114	0.589	0.372		0.102	0.248		0.343	0.198	1.687
st1	fl1	2.2	1.66667	0.408	13.246	13.243	0.269	0.575	0.114	0.418	5.448	24.57	0.21	0.101		0.11	27.387	3.634	1.209	2.393		1.661	0.242	0.103	0.113	0.616	0.334		0.107	0.253		0.7		2.133
st1	fl1	2.35	1.7	0.455	13.4	14.392	0.251	0.476	0.095	0.363	4.923	21.981	0.174	0.082		0.109	29.177	4.019	1.084	2.036		2.178	0.189	0.09	0.097	0.523	0.475		0.099	0.206		0.7		2.105
st1	fl1	2.5	2.23333	0.551	13.835	13.048	0.349	0.636	0.172	0.575	6.251	21.11	0.235	0.139		0.092	25.694	4.386	1.171	2.652		2.192	0.309	0.124	0.105	0.688	0.39	0.058	0.121	0.252		0.653		2.765
st1	fl1	2.25	2.43333	0.5	12.05	13.336	0.4	0.5	0.2	0.6	5.175	20.547	0.2	0.1		0.1	29.048	4.15	1.2	2.5		2.1	0.3	0.1	0.1	0.6	0.3		0.1	0.2		0.6		2.2
st1	fl1	2.15	5.6	0.507	13.149	14.605	0.252	0.502	0.111	0.463	5.472	21.724	0.195	0.104		0.121	27.542	5.51	1.3	2.14		2.15	0.21	0.103	0.073	0.478	0.24		0.082	0.149		0.6		1.908
st1	fl2	2.1	4.99	0.35	7.79	15.23	0.76					36.46				0	17.4	7.27	1.68	4.81		1.61	0.81			0.87	0.4			0.35				2.83
st1	fl2	2.44	4.51	0.32	7.27	14.56	0.74					36.53				0	17.89	7.75	1.76	5.04		2.21	0.83			0.95								2.49
st1	fl2	2.2	3.48	0.35	7.38	15.5	0.67					36.12				0	18.81	9.12	1.96	5.1		1.34	0.95	0.37	0.63								0.24
st1	fl2	2.35	4.4	0.33	6.79	14.59	0.66					35.5				0	20.27	9	2.03	5.29		1.46	0.6			0.74	0.42			0.19				1.54
st1	fl2	1.9	5.73	0.37	7.4	15.97	0.69					33.95				0	20.13	9.15	1.94	4.85		1.87	0.54	0.29		0.71				0.17			0.34	1.34
st1	fl2	3	5.53	0.27	6.37	12.94	0.7					39.06				0	18.47	8.85	1.89	5.36		1.9	0.5			0.68				0.23				1.66
st1	fl2	2.66	5.7	0.4	8.39	17.04	0.81					32.04				0	17.86	8.49	1.59	4.47		3.14	0.38		0.39	1.04	0.91			0.5			0.37	1.86
st1	fl2	2.54	4.4	0.37	7.53	16.06	0.73					32.18				0	19.25	9.98		4.78		1.69	0.44			0.86	0.6			0.36				2.28
st1	fl2	2.25	5.73	0.34	7.42	15.1	0.73					36.02				0	18.66	8.97	1.95	4.86		1.78	0.25			0.81	0.5			0.23				1.57
st1	fl2	2.8	6.13	0.34	7.02	14.88	0.7					34.72				0	20.03	8.95	1.87	5.08		2.06	0.41			0.83				0.27				0.36
st1	fr1	1.75	5.2	0.242	11.903	11.522	0.478	0.597	0.152	0.648	4.427	25.16		0.173			27.503	5.573	1.457	3.397		3.588	0.071	0.104	0.073	0.558	0.148		0.051	0.062	0.106	0.21		0.97
st1	fr1	2	5.46667	0.311	12.676	12.262	0.607	0.589	0.148	0.63	4.577	21.171	0.501	0.197			28.158	3.749	1.157	3.215		3.571	0.096	0.121		0.806	0.483	0.039	0.044	0.027	0.283	0.686		3.49
st1	fr1	2.52	5.93333	0.364	12.6	13.855	0.741	0.53	0.134	0.612	4.463	22.319	0.429	0.161		0.053	30.768	3.018	1.317	2.584		2.284	0.067	0.076	0.02	0.607	0.171		0.03	0.056	0.165	0.426		1.73
st1	fr1	3	4.93333	0.428	13.641	13.487	0.213	0.829	0.112	0.358	4.99	24.232	0.145	0.061		0.046	27.528	6.843	0.958	2.483		1.931	0.046	0.056	0.037	0.431	0.217		0.026	0.043		0.084		0.31
st1	fr1	2.82	2.16667	0.345	14.272	14.296	0.304	0.507	0.11	0.456	5.139	23.61	0.181	0.097			29.653	3.635	1.061	2.072		2.632	0.065	0.091		0.387	0.138			0.077		0.124	0.083	0.53
st1	fr2	2.65	1.93333	0.453	13.868	12.054	0.87	0.974	0.314	1.163	5.449	21.765	0.757	0.394			23.351	3.515	1.244	3.589		3.873	0.237	0.14	0.11	1.012	0.704	0.106	0.139	0.278		0.499	0.269	2.327
st1	fr2	3.25	2.06667	0.444	14.829	12.821	0.89	0.86	0.242	0.896	3.724	24.582	0.608	0.316			26.74	2.652	1.07	2.819		2.609	0.134	0.122	0.053	0.691	0.479	0.057	0.049	0.104		0.352	0.154	1.554
st1	fr2	3	1	0.397	15.155	13.722	0.755	0.782	0.198	0.805	3.226	25.423	0.629	0.245			26.101	2.996	1.132	2.519		2.07	0.059	0.124		0.559	0.439			0.094		0.289	0.143	1.323
st1	fr2	3.2	1.3	0.384	14.293	14.036	0.681	0.648	0.19	0.796	4.289	21.305	0.569	0.299			27.952	2.673	1.014	2.318		2.417	0.151	0.149		0.67	0.318	0.061	0.076	0.15		0.672	0.288	3.273
st1	fr2	2.9	1.63333	0.377	15.8	14.31	0.619	0.695	0.191	0.853	4.038	23.212	0.645	0.27			28.132	2.239	1.046	2.097		2.463	0.112	0.084		0.511	0.471	0.063		0.105		0.265	0.128	1.195
st2	vg1	2	5.7		14.1	3.8	1.2	0.8	0.1	0.6	3.9	37.2	0.4	0.2	0.5	0.1	19.8
st2	vg1	1.75	5.9		14.47	3.44	0.79	0.79	0.19	0.27	3.99	33.65	0.17	0.09	0.64	0.1	20.82	12.77	0.9	4.01		0.27	0.06			0.06	0.61	0.07	0.05	0.14	0.28	0.33	0.1	0.63
st2	vg1	1.6	3		13.2	4.2	1.2	1	0.1	0.5	3.9	34.8	0.5	0.3	0.7	0.1	21.1
st2	vg1	2.45	2.6		15.5	3.43	0.93	0.92	0.13	0.39	4.26	36.64	0.31	0.12	0.56	0.2	17.57	10.76	0.97	4.73		0.24	0.15	0.11		0.11	0.55	0.07			0.24	0.27	0.11	0.42
st2	vg1	2.15	3		12.88	3.17	0.71	0.82	0.19	0.33	4.26	38.6	0.16	0.1	0.72	0.2	16.89	13.47	1.11	4.26		0.38	0.15	0.08		0.12	0.46				0.21	0.24	0.09	0.41
st2	vg2	2.5	6	0.07	14.05	3.37						55.05				0	6.9	9.61	5.8		0.68	0.12	0.36		0.24		1.04	0.24			0.05
st2	vg2	1.8	5.33	0.06	12.51	3.18						55.49				0	9.89	8.24	6.03		0.61	0.15	0.64				0.86	0.21		0.17	0.34
st2	vg2	1.75	5.76	0.07	14.6	3.34						55.05				0	6.9	9.61	5.8		0.68	0.12	0.36		0.24		1.04	0.24	0.07	0.42	0.05
st2	vg2	2.65	4.06	0.07	13.76	2.88						49.54				0	11.98	11.91	5.72		0.71	0.48					0.85	0.11			0.22
st2	vg2	1.6	5.46	0.06	12.02	1.5						53.58				0	9.35	11.65	6.18		0.58	0.6	0.28				0.8
st2	fl1	2.3	2.5		13.8	3.6	0.8	0.7	0.2	0.6	4.2	35.4	0.1	0.2	0.8	0.2	15.8
st2	fl1	1.8	2.6	0.1	12.09	4.58	0.98	1.01	0.13	0.38	3.8	33.94	0.3	0.12	0.9	0.12	15.34	17.36		6.45		1.21	0.21	0.21	0.07	0.09	1.21	0.16	0.1	0.21	0.37	0.47	0.25	0.72
st2	fl1	1.6	3.1		12.8	4.8
st2	fl1	2.4	2.8		14.1	3.2
st2	fl1	2.2	2.7	0.12	13.68	5.54	1.15	0.96	0.15	0.37	4.31	19.24	0.37	0.17	0.69	0.1	20.59	11.62		4.53		0.85	0.17	0.17	0.08	0.17	1.35	0.15	0.11	0.22	0.31	0.39	0.25	0.61
st2	fl1	1.75	3.4	0.11	15.39	5.06	0.65	0.79	0.21	0.4	4.57	34.44	0.23	0.1	0.56	0.09	17.02	9.14	0.86	3.9		1.29	0.18	0.11	0.11	0.12	1.82	0.22	0.1	0.28	0.28	0.45	0.25	0.66
st2	fl1	1.65	9.3	0.1	13.6	4.49	0.66	0.71	0.21	0.33	4.03	32.68	0.23	0.1	0.71	0.07	18.33	12.49	0.87	4.16		1.07	0.19	0.2	0.08	0.1	1.51	0.2	0.11	0.22	0.32	0.54	0.15	0.88
st2	fl1	1.6	11	0.1	12.73	4.61	0.63	0.75	0.1	0.29	3.75	30.94	0.23	0.12	0.73	0.06	15.94	17.71		4.62		1.07	0.21	0.17	0.08	0.13	1.32	0.21	0.08	0.2	0.31	0.61	0.25	0.94
st2	fl1	1.95	4.4	0.11	12.96	5.65	0.59	0.8	0.29	0.3		35.1	0.18	0.13	0.57	0.11	17.54	15.44		4.95		1.31	0.17	0.14	0.07	0.13	1.24	0.2	0.12	0.17	0.25	0.38	0.14	0.6
st2	fl1	1.85	5.3	0.11	14.18	5.02	0.89	0.82	0.26	0.4	4.24	31.34	0.28	0.15	0.66	0.12	18.95	10.49		4.34		0.64	0.21	0.13	0.12	0.13	2.34	0.28	0.13	0.35	0.46	0.62	0.18	0.98
st2	fl2	1.45	5.16	0.06	12.35	2.85						50.03					9.24	12.37	5.78		1.27	0.36			0.32		1.91			0.42
st2	fl2	1.49	4.73	0.06	11.99	2.5						51.99					9.72	11.36	6.03		0.88	0.4					1.14	0.18		0.29
st2	fl2	1.4	4	0.08	12.62	2.48						49.96					9.85	12.21	6.26		0.89	0.14	0.55				0.86		0.59
st2	fl2	1.95	6.13	0.07	11.64	2.43						49.74					11.67	12.52	5.96		1.03		0.33		0.22		1.17	0.14		0.29
st2	fl2	1.55	3.8	0.07	12.99	2.68						47.43					11.23	12.21	5.62		0.93						1.47	0.39		0.58
st2	fl2	1.8	4.36	0.08	13.44	2.49						53.47					7.23	11.2	5.55		1.27		0.38		0.29		1.45
st2	fl2	2	5.6	0.07	11.47	2.21						50.38		0.38			8.75	13.66	6.09		1.58	0.45					1.27	0.31	0.49		0.53
st2	fl2	1.6	3.63	0.07	11.47	2.21						50.76					8.75	13.65	6.09		1.57	0.45					1.27	0.31	0.49
st2	fl2	3.26	5.13	0.09	13.56	2.83						50.62					7.69	13.38	5.56		2.01				0.24		1.38	0.4		0.43
st2	fl2	2	6.03	0.08	14.08	3.04						52.23					8.84	10.14	5.51		1.65		0.55				1.37	0.34		0.2
st2	fr1	2.05	3.2		15.05	4.56	1.75	0.91	0.15	0.65	3.7	31.48	0.56	0.24	0.54		21.03	11.28		3.87		1.18	0.1	0.16	0.07	0.13	1.11	0.11	0.07	0.15	0.21	0.23	0.18	0.4
st2	fr1	1.85	3.4		13.52	4.1	1.85	0.91	0.14	0.53	3.7	32.11	0.46	0.27	0.56	0.07	19.26	13.13		5.59		0.6	0.11	0.22	0.06	0.07	0.97	0.09	0.06	0.12	0.29	0.28	0.11	0.44
st2	fr1	1.9	1.5		11.74	4.36	1.37	0.91	0.14	0.47	4	27.86	0.4	0.3	0.8	0.1	19.56	15.09		6.97		0.96	0.16	0.45		0.16	1.38	0.13	0.04	0.06	0.41	0.4	0.18	0.86
st2	fr1	2.55	2.1		12.3	3.28	1.25	0.91	0.21	0.51	3.54	31.56	0.55	0.32	0.85	0.08	14.33	19.37		4.55		1.6	0.06	0.2	0.09	0.16	1.71	0.16	0.12	0.23	0.3	0.34	0.18	0.63
st2	fr1	2.5	4.5		13.03	4.37	1.58	0.97	0.18	0.48	3.78	29.1	0.49	0.28	0.66	0.07	21.59	12.01		5.51		1.03	0.14	0.15	0.05	0.24	1.6	0.14	0.07	0.16	0.35	0.38	0.26	0.71
st2	fr2	2.1	3.8	0.05	12.64	4.45	3.09	1.38	0.21	0.9		32.69	0.56	0.42	0.92	0.07	18.58	12.17		6.33		1.48	0.15	0.13	0.1	0.16	1.5	0.21	0.1	0.18	0.31	0.24	0.24	0.33
st2	fr2	1.95	2.9	0.08	12.24	4.13	2.92	1.39	0.21	0.83		33.43	0.57	0.42	1.02	0.08	19.59	10.7		6.92		0.83	0.14	0.26	0.07	0.13	1.5	0.25	0.15	0.14	0.38	0.35	0.19	0.48
st2	fr2	1.9	4.4	0.09	12.26	4.22	2.52	1.3	0.2	0.91		33.9	0.56	0.42	0.85	0.06	17.25	14.08		5.47		1.05	0.13	0.18	0.12	0.17	1.44	0.24	0.11	0.23	0.36	0.09	0.27	0.2
st2	fr2	2.2	2.6	0.09	12.69	4.44	2.7	1.37	0.33	0.94		32.69	0.6	0.49	0.79	0.05	17.28	13.1		5.34		1.21	0.15	0.14	0.13	0.18	1.87	0.25	0.13	0.3	0.4	0.39	0.24	0.63
st2	fr2	2.3	5	0.09	13.41	4.28	2.65	1.42	0.19	0.93		36.17	0.61	0.43	0.81		15.54	11.56		5.15		1.11	0.11	0.11	0.15	0.13	2.3	0.28	0.15	0.33	0.32	0.23	0.14	0.39

## Sheet: Desc
	XLSTAT 2014.5.03 - Statistiques descriptives - le 05/04/2021 à 20:30:46
	Données quantitatives : Classeur = Classeur2 / Feuille = Feuil1 / Plage = Feuil1!$C:$AI / 80 lignes et 33 colonnes
	Données qualitatives : Classeur = Classeur2 / Feuille = Feuil1 / Plage = Feuil1!$A:$B / 80 lignes et 2 colonnes
	Statistiques descriptives (Données quantitatives) :
	Statistique	Rendement (%)	DPPH (IC50 en µg/ml)	Tricyclene	α-pinene	Camphene	β-Pinene	Myrcène	α-phellandrene	α-terpipene	p-cymene	1,8-Cinéole	γ-terpinène	α-terpinolène	Linalool	α-Fenchyl alcool	camphore	Bornéole	Terpinène-4-ol	α-terpineol	Thymol	Actétate de bornyl	Carvacrole	Eugnol	α-copaène	Methyl eugnol	β-caryophyllène	α-Humulene	α-amorphène	δ-Cadinène	Caryophyllène oxide	gamma-Eudesmol	α-Elemene	α-eudismol
	Nb. d'observations	80	80	80	80	80	80	80	80	80	80	80	80	80	80	80	80	80	80	80	80	80	80	80	80	80	80	80	80	80	80	80	80	80
	Minimum	1.4	1	0.05	5.66	1.5	0.213	0.476	0.095	0.27	1.366	17.623	0.1	0.061	0	0	6.9	2.239	0.86	1.878	0.58	0.12	0.046	0.056	0.02	0.06	0.134	0.039	0.026	0.027	0.05	0.084	0.083	0.2
	Maximum	3.26	11	0.625	15.8	17.78	3.16	1.42	0.586	4.519	6.803	55.49	1.71	0.49	1.02	0.2	30.768	19.37	6.26	6.97	2.01	3.873	0.95	0.45	0.74	1.04	2.34	0.4	0.59	0.58	0.53	0.7	0.37	4.65
	1er Quartile	1.9	2.7625	0.09	11.9683	3.56	0.5345	0.58875	0.13	0.4	3.9225	23.3257	0.1975	0.109	0.56	0	16.1775	4.4915	1.11425	2.5865	0.695	0.8775	0.1475	0.1035	0.073	0.16	0.41	0.1	0.07	0.14	0.16675	0.27	0.151	0.63
	Médiane	2.2	4.18	0.34	13.01	8.586	0.71	0.766	0.174	0.52	4.3685	33.54	0.35	0.167	0.695	0.0565	19.1	9.14	1.55	4.01	0.93	1.568	0.21	0.129	0.11	0.527	0.8	0.16	0.1045	0.21	0.2815	0.386	0.194	1.3315
	3ème Quartile	2.5	5.46167	0.4	14.0823	13.9002	0.91	0.91	0.2025	0.66375	5.19825	37.5375	0.555	0.28	0.8	0.1	25.781	12.19	4.746	4.995	1.42	2.21375	0.365	0.165	0.22	0.688	1.335	0.24	0.14725	0.29	0.335	0.499	0.25	2.07
	Moyenne	2.21963	4.11854	0.272582	12.2684	8.89601	0.922238	0.791229	0.181625	0.649042	4.57995	33.6576	0.390447	0.204041	0.636154	0.055037	19.5588	8.98257	2.53528	3.91796	1.08933	1.58737	0.287426	0.149936	0.158136	0.479807	0.881179	0.174659	0.146071	0.219695	0.260647	0.400267	0.202763	1.44245
	Variance (n-1)	0.195153	3.1075	0.0288043	6.57043	29.1625	0.514528	0.0644219	0.00660488	0.368593	1.01847	114.012	0.0700921	0.0130277	0.0715846	0.00324785	44.6083	17.7204	4.06596	1.99399	0.19855	0.912918	0.0484789	0.00599741	0.0208387	0.085457	0.317241	0.00909278	0.0165105	0.0136499	0.0141202	0.0281271	0.00473921	0.858388
	Ecart-type (n)	0.438992	1.75176	0.168447	2.54721	5.36638	0.711591	0.251157	0.0804194	0.600761	0.997107	10.609	0.261917	0.112968	0.262357	0.0564597	6.63599	4.1814	1.99896	1.39919	0.43048	0.948618	0.218554	0.0766146	0.142706	0.289755	0.559023	0.094186	0.126954	0.115838	0.117068	0.165837	0.0679301	0.91847
	Ecart-type (n-1)	0.441761	1.76281	0.169718	2.56329	5.40023	0.717306	0.253815	0.0812704	0.607119	1.00919	10.6777	0.264749	0.114139	0.267553	0.0569899	6.67894	4.20956	2.01642	1.41209	0.445589	0.955467	0.220179	0.0774429	0.144356	0.29233	0.563242	0.0953561	0.128493	0.116833	0.118829	0.167711	0.0688419	0.926492
	Box plots :
	Statistiques descriptives (Données qualitatives) :
	Echantillon	Nb. d'observations	Nb. de valeurs manquantes	Somme des poids	Nb. de modalités	Mode	Mode (effectif)	Modalité	Effectif par modalité	Fréquence par modalité (%)	Borne inf. des freq. (95%)	Borne sup. des freq. (95%)	Proportion par modalité	Borne inf. des proportions (95%)	Borne sup. des proportions (95%)
	Station	80	0	80	2	st1	40	st1	40	50	39.0435	60.9565	0.5	0.390435	0.609565
								st2	40	50	39.0435	60.9565	0.5	0.390435	0.609565
	Date	80	0	80	6	fl1	20	fl1	20	25	15.5114	34.4886	0.25	0.155114	0.344886
								fl2	20	25	15.5114	34.4886	0.25	0.155114	0.344886
								fr1	10	12.5	5.25294	19.7471	0.125	0.0525294	0.197471
								fr2	10	12.5	5.25294	19.7471	0.125	0.0525294	0.197471
								vg1	10	12.5	5.25294	19.7471	0.125	0.0525294	0.197471
								vg2	10	12.5	5.25294	19.7471	0.125	0.0525294	0.197471
	Diagrammes en bâtons :

## Sheet: ANOVA
	XLSTAT 2014.5.03 - ANOVA - le 05/04/2021 à 20:26:31
	Y / Quantitatives : Classeur = Classeur2 / Feuille = Feuil1 / Plage = Feuil1!$C$1:$AI$81 / 80 lignes et 33 colonnes
	X / Qualitatives : Classeur = Classeur2 / Feuille = Feuil1 / Plage = Feuil1!$A$1:$B$81 / 80 lignes et 2 colonnes
	Nombre d'observations avec des données manquantes remplacées : 80
	Estimation des données manquantes : Moyenne ou mode
	Contraintes : an=0
	Interactions / Niveau : 2
	Intervalle de confiance (%) : 95
	Tolérance : 0,0001
	Utiliser les moyennes estimées : Oui
	Observations avec des données manquantes remplacées :
	Observation	Rendement (%)	DPPH (IC50 en µg/ml)	Tricyclene	α-pinene	Camphene	β-Pinene	Myrcène	α-phellandrene	α-terpipene	p-cymene	1,8-Cinéole	γ-terpinène	α-terpinolène	Linalool	α-Fenchyl alcool	camphore	Bornéole	Terpinène-4-ol	α-terpineol	Thymol	Actétate de bornyl	Carvacrole	Eugnol	α-copaène	Methyl eugnol	β-caryophyllène	α-Humulene	α-amorphène	δ-Cadinène	Caryophyllène oxide	gamma-Eudesmol	α-Elemene	α-eudismol	Station	Date
	Obs1	2.2	3.7	0.349	12.738	12.602	0.38	0.588	0.16	0.493	5.863	23.231	0.27	0.12	0.636154	0.075	29.27	3.606	1.315	2.952	1.08933	2.579	0.254	0.129	0.049	0.536	0.181	0.174659	0.048	0.091	0.088	0.238	0.184	1.31	st1	vg1
	Obs2	2.4	2.86667	0.384	14.156	13.439	0.352	0.612	0.121	0.374	5.072	22.983	0.17	0.109	0	0	28.002	4.597	1.078	2.62	1.08933	2.448	0.165	0.111	0.158136	0.527	0.248	0.174659	0.146071	0.219695	0.1	0.386	0.154	1.67	st1	vg1
	Obs3	2.2	1.56667	0.408	14.089	15.09	0.28	0.48	0.097	0.426	4.725	22.161	0.181	0.092	0	0	30.181	2.989	1.075	1.902	1.08933	1.719	0.169	0.085	0.158136	0.495	0.266	0.174659	0.146071	0.135	0.1	0.483	0.204	2.08	st1	vg1
	Obs4	2.45	3.36667	0.547	14.28	13.435	0.333	0.655	0.166	0.595	6.531	21.694	0.291	0.149	0	0	29.513	2.752	1.067	2.706	1.08933	1.536	0.217	0.13	0.158136	0.72	0.363	0.174659	0.146071	0.075	0.172	0.298	0.188	1.04	st1	vg1
	Obs5	2	2.43333	0.625	13.122	12.175	0.22	0.548	0.117	0.401	6.803	17.623	0.166	0.102	0.636154	0.047	24.967	7.809	2.454	3.435	1.08933	0.132	0.277	0.08	0.74	0.328	0.134	0.106	0.305	0.063	0.138	0.59	0.202763	4.65	st1	vg1
	Obs6	2.45	5.3	0.36	7.97	16.33	0.81	0.791229	0.181625	0.649042	4.57995	34.44	0.390447	0.204041	0.636154	0	18.8	7.35	1.63	3.91796	1.08933	3.5	0.67	0.31	0.158136	0.479807	0.881179	0.174659	0.146071	0.219695	0.260647	0.400267	0.202763	2.04	st1	vg2
	Obs7	2.75	6.13	0.34	5.66	13.12	3.16	0.791229	0.181625	0.649042	4.57995	34.7	0.390447	0.204041	0.636154	0	18.03	8.91	2.06	3.91796	1.08933	2.46	0.9	0.149936	0.158136	0.91	0.46	0.174659	0.146071	0.219695	0.16	0.400267	0.202763	1.39	st1	vg2
	Obs8	2.6	5.86	0.38	7.86	16.53	0.74	0.791229	0.181625	0.649042	4.57995	39.91	0.390447	0.204041	0.636154	0	18.51	8.11	1.78	3.91796	1.08933	1.67	0.79	0.149936	0.26	0.479807	0.38	0.174659	0.146071	0.219695	0.260647	0.400267	0.202763	2.52	st1	vg2
	Obs9	2.45	5.6	0.34	7.2	14.85	0.68	0.791229	0.181625	0.649042	4.57995	39.01	0.390447	0.204041	0.636154	0	21.7	9.51	1.62	3.91796	1.08933	1.23	0.4	0.149936	0.3	0.9	0.881179	0.174659	0.146071	0.32	0.260647	0.400267	0.202763	1.44245	st1	vg2
	Obs10	2.14	5.23	0.4	8.57	17.78	0.81	0.791229	0.181625	0.649042	4.57995	37.65	0.390447	0.204041	0.636154	0	17.38	7.44	1.51	3.91796	1.08933	1.43	0.36	0.149936	0.22	0.6	0.881179	0.174659	0.29	0.219695	0.260647	0.400267	0.202763	1.3	st1	vg2
	Obs11	2.4	3	0.421	14.403	12.874	0.659	0.733	0.223	0.705	6.08	23.009	0.418	0.167	0.636154	0.055037	25.176	2.902	1.323	2.762	1.08933	2.231	0.249	0.156	0.128	0.504	0.771	0.102	0.256	0.31	0.260647	0.465	0.295	2.025	st1	fl1
	Obs12	2.1	4.3	0.505	14.273	13.382	0.479	0.712	0.176	0.583	5.691	21.737	0.35	0.154	0.636154	0.069	25.81	3.143	1.127	2.589	1.08933	3.077	0.213	0.143	0.113	0.677	0.913	0.1	0.231	0.274	0.260647	0.454	0.261	1.792	st1	fl1
	Obs13	2.75	2.43333	0.4	14.206	13.439	0.6	0.5	0.2	0.5	5.5	21.538	0.1	0.2	0.636154	0.055037	26.004	4.3	1.2	2.4	1.08933	3	0.2	0.1	0.1	0.6	0.7	0.1	0.3	0.3	0.260647	0.2	0.2	2.3	st1	fl1
	Obs14	2.5	2.78333	0.48	13.274	12.758	0.458	0.575	0.169	0.612	5.206	19.059	0.397	0.168	0.636154	0.055037	23.27	13.307	2.53528	2.14	1.08933	2.46	0.191	0.128	0.133	0.646	0.444	0.079	0.239	0.3	0.260647	0.465	0.246	2.195	st1	fl1
	Obs15	2.25	3.16667	0.508	14.688	14.248	0.411	0.536	0.586	4.519	1.366	20.977	1.71	0.128	0.636154	0.055037	27.781	3.386	1.027	1.878	1.08933	2.215	0.092	0.108	0.114	0.589	0.372	0.174659	0.102	0.248	0.260647	0.343	0.198	1.687	st1	fl1
	Obs16	2.2	1.66667	0.408	13.246	13.243	0.269	0.575	0.114	0.418	5.448	24.57	0.21	0.101	0.636154	0.11	27.387	3.634	1.209	2.393	1.08933	1.661	0.242	0.103	0.113	0.616	0.334	0.174659	0.107	0.253	0.260647	0.7	0.202763	2.133	st1	fl1
	Obs17	2.35	1.7	0.455	13.4	14.392	0.251	0.476	0.095	0.363	4.923	21.981	0.174	0.082	0.636154	0.109	29.177	4.019	1.084	2.036	1.08933	2.178	0.189	0.09	0.097	0.523	0.475	0.174659	0.099	0.206	0.260647	0.7	0.202763	2.105	st1	fl1
	Obs18	2.5	2.23333	0.551	13.835	13.048	0.349	0.636	0.172	0.575	6.251	21.11	0.235	0.139	0.636154	0.092	25.694	4.386	1.171	2.652	1.08933	2.192	0.309	0.124	0.105	0.688	0.39	0.058	0.121	0.252	0.260647	0.653	0.202763	2.765	st1	fl1
	Obs19	2.25	2.43333	0.5	12.05	13.336	0.4	0.5	0.2	0.6	5.175	20.547	0.2	0.1	0.636154	0.1	29.048	4.15	1.2	2.5	1.08933	2.1	0.3	0.1	0.1	0.6	0.3	0.174659	0.1	0.2	0.260647	0.6	0.202763	2.2	st1	fl1
	Obs20	2.15	5.6	0.507	13.149	14.605	0.252	0.502	0.111	0.463	5.472	21.724	0.195	0.104	0.636154	0.121	27.542	5.51	1.3	2.14	1.08933	2.15	0.21	0.103	0.073	0.478	0.24	0.174659	0.082	0.149	0.260647	0.6	0.202763	1.908	st1	fl1
	Obs21	2.1	4.99	0.35	7.79	15.23	0.76	0.791229	0.181625	0.649042	4.57995	36.46	0.390447	0.204041	0.636154	0	17.4	7.27	1.68	4.81	1.08933	1.61	0.81	0.149936	0.158136	0.87	0.4	0.174659	0.146071	0.35	0.260647	0.400267	0.202763	2.83	st1	fl2
	Obs22	2.44	4.51	0.32	7.27	14.56	0.74	0.791229	0.181625	0.649042	4.57995	36.53	0.390447	0.204041	0.636154	0	17.89	7.75	1.76	5.04	1.08933	2.21	0.83	0.149936	0.158136	0.95	0.881179	0.174659	0.146071	0.219695	0.260647	0.400267	0.202763	2.49	st1	fl2
	Obs23	2.2	3.48	0.35	7.38	15.5	0.67	0.791229	0.181625	0.649042	4.57995	36.12	0.390447	0.204041	0.636154	0	18.81	9.12	1.96	5.1	1.08933	1.34	0.95	0.37	0.63	0.479807	0.881179	0.174659	0.146071	0.219695	0.260647	0.400267	0.24	1.44245	st1	fl2
	Obs24	2.35	4.4	0.33	6.79	14.59	0.66	0.791229	0.181625	0.649042	4.57995	35.5	0.390447	0.204041	0.636154	0	20.27	9	2.03	5.29	1.08933	1.46	0.6	0.149936	0.158136	0.74	0.42	0.174659	0.146071	0.19	0.260647	0.400267	0.202763	1.54	st1	fl2
	Obs25	1.9	5.73	0.37	7.4	15.97	0.69	0.791229	0.181625	0.649042	4.57995	33.95	0.390447	0.204041	0.636154	0	20.13	9.15	1.94	4.85	1.08933	1.87	0.54	0.29	0.158136	0.71	0.881179	0.174659	0.146071	0.17	0.260647	0.400267	0.34	1.34	st1	fl2
	Obs26	3	5.53	0.27	6.37	12.94	0.7	0.791229	0.181625	0.649042	4.57995	39.06	0.390447	0.204041	0.636154	0	18.47	8.85	1.89	5.36	1.08933	1.9	0.5	0.149936	0.158136	0.68	0.881179	0.174659	0.146071	0.23	0.260647	0.400267	0.202763	1.66	st1	fl2
	Obs27	2.66	5.7	0.4	8.39	17.04	0.81	0.791229	0.181625	0.649042	4.57995	32.04	0.390447	0.204041	0.636154	0	17.86	8.49	1.59	4.47	1.08933	3.14	0.38	0.149936	0.39	1.04	0.91	0.174659	0.146071	0.5	0.260647	0.400267	0.37	1.86	st1	fl2
	Obs28	2.54	4.4	0.37	7.53	16.06	0.73	0.791229	0.181625	0.649042	4.57995	32.18	0.390447	0.204041	0.636154	0	19.25	9.98	2.53528	4.78	1.08933	1.69	0.44	0.149936	0.158136	0.86	0.6	0.174659	0.146071	0.36	0.260647	0.400267	0.202763	2.28	st1	fl2
	Obs29	2.25	5.73	0.34	7.42	15.1	0.73	0.791229	0.181625	0.649042	4.57995	36.02	0.390447	0.204041	0.636154	0	18.66	8.97	1.95	4.86	1.08933	1.78	0.25	0.149936	0.158136	0.81	0.5	0.174659	0.146071	0.23	0.260647	0.400267	0.202763	1.57	st1	fl2
	Obs30	2.8	6.13	0.34	7.02	14.88	0.7	0.791229	0.181625	0.649042	4.57995	34.72	0.390447	0.204041	0.636154	0	20.03	8.95	1.87	5.08	1.08933	2.06	0.41	0.149936	0.158136	0.83	0.881179	0.174659	0.146071	0.27	0.260647	0.400267	0.202763	0.36	st1	fl2
	Obs31	1.75	5.2	0.242	11.903	11.522	0.478	0.597	0.152	0.648	4.427	25.16	0.390447	0.173	0.636154	0.055037	27.503	5.573	1.457	3.397	1.08933	3.588	0.071	0.104	0.073	0.558	0.148	0.174659	0.051	0.062	0.106	0.21	0.202763	0.97	st1	fr1
	Obs32	2	5.46667	0.311	12.676	12.262	0.607	0.589	0.148	0.63	4.577	21.171	0.501	0.197	0.636154	0.055037	28.158	3.749	1.157	3.215	1.08933	3.571	0.096	0.121	0.158136	0.806	0.483	0.039	0.044	0.027	0.283	0.686	0.202763	3.49	st1	fr1
	Obs33	2.52	5.93333	0.364	12.6	13.855	0.741	0.53	0.134	0.612	4.463	22.319	0.429	0.161	0.636154	0.053	30.768	3.018	1.317	2.584	1.08933	2.284	0.067	0.076	0.02	0.607	0.171	0.174659	0.03	0.056	0.165	0.426	0.202763	1.73	st1	fr1
	Obs34	3	4.93333	0.428	13.641	13.487	0.213	0.829	0.112	0.358	4.99	24.232	0.145	0.061	0.636154	0.046	27.528	6.843	0.958	2.483	1.08933	1.931	0.046	0.056	0.037	0.431	0.217	0.174659	0.026	0.043	0.260647	0.084	0.202763	0.31	st1	fr1
	Obs35	2.82	2.16667	0.345	14.272	14.296	0.304	0.507	0.11	0.456	5.139	23.61	0.181	0.097	0.636154	0.055037	29.653	3.635	1.061	2.072	1.08933	2.632	0.065	0.091	0.158136	0.387	0.138	0.174659	0.146071	0.077	0.260647	0.124	0.083	0.53	st1	fr1
	Obs36	2.65	1.93333	0.453	13.868	12.054	0.87	0.974	0.314	1.163	5.449	21.765	0.757	0.394	0.636154	0.055037	23.351	3.515	1.244	3.589	1.08933	3.873	0.237	0.14	0.11	1.012	0.704	0.106	0.139	0.278	0.260647	0.499	0.269	2.327	st1	fr2
	Obs37	3.25	2.06667	0.444	14.829	12.821	0.89	0.86	0.242	0.896	3.724	24.582	0.608	0.316	0.636154	0.055037	26.74	2.652	1.07	2.819	1.08933	2.609	0.134	0.122	0.053	0.691	0.479	0.057	0.049	0.104	0.260647	0.352	0.154	1.554	st1	fr2
	Obs38	3	1	0.397	15.155	13.722	0.755	0.782	0.198	0.805	3.226	25.423	0.629	0.245	0.636154	0.055037	26.101	2.996	1.132	2.519	1.08933	2.07	0.059	0.124	0.158136	0.559	0.439	0.174659	0.146071	0.094	0.260647	0.289	0.143	1.323	st1	fr2
	Obs39	3.2	1.3	0.384	14.293	14.036	0.681	0.648	0.19	0.796	4.289	21.305	0.569	0.299	0.636154	0.055037	27.952	2.673	1.014	2.318	1.08933	2.417	0.151	0.149	0.158136	0.67	0.318	0.061	0.076	0.15	0.260647	0.672	0.288	3.273	st1	fr2
	Obs40	2.9	1.63333	0.377	15.8	14.31	0.619	0.695	0.191	0.853	4.038	23.212	0.645	0.27	0.636154	0.055037	28.132	2.239	1.046	2.097	1.08933	2.463	0.112	0.084	0.158136	0.511	0.471	0.063	0.146071	0.105	0.260647	0.265	0.128	1.195	st1	fr2
	Obs41	2	5.7	0.272582	14.1	3.8	1.2	0.8	0.1	0.6	3.9	37.2	0.4	0.2	0.5	0.1	19.8	8.98257	2.53528	3.91796	1.08933	1.58737	0.287426	0.149936	0.158136	0.479807	0.881179	0.174659	0.146071	0.219695	0.260647	0.400267	0.202763	1.44245	st2	vg1
	Obs42	1.75	5.9	0.272582	14.47	3.44	0.79	0.79	0.19	0.27	3.99	33.65	0.17	0.09	0.64	0.1	20.82	12.77	0.9	4.01	1.08933	0.27	0.06	0.149936	0.158136	0.06	0.61	0.07	0.05	0.14	0.28	0.33	0.1	0.63	st2	vg1
	Obs43	1.6	3	0.272582	13.2	4.2	1.2	1	0.1	0.5	3.9	34.8	0.5	0.3	0.7	0.1	21.1	8.98257	2.53528	3.91796	1.08933	1.58737	0.287426	0.149936	0.158136	0.479807	0.881179	0.174659	0.146071	0.219695	0.260647	0.400267	0.202763	1.44245	st2	vg1
	Obs44	2.45	2.6	0.272582	15.5	3.43	0.93	0.92	0.13	0.39	4.26	36.64	0.31	0.12	0.56	0.2	17.57	10.76	0.97	4.73	1.08933	0.24	0.15	0.11	0.158136	0.11	0.55	0.07	0.146071	0.219695	0.24	0.27	0.11	0.42	st2	vg1
	Obs45	2.15	3	0.272582	12.88	3.17	0.71	0.82	0.19	0.33	4.26	38.6	0.16	0.1	0.72	0.2	16.89	13.47	1.11	4.26	1.08933	0.38	0.15	0.08	0.158136	0.12	0.46	0.174659	0.146071	0.219695	0.21	0.24	0.09	0.41	st2	vg1
	Obs46	2.5	6	0.07	14.05	3.37	0.922238	0.791229	0.181625	0.649042	4.57995	55.05	0.390447	0.204041	0.636154	0	6.9	9.61	5.8	3.91796	0.68	0.12	0.36	0.149936	0.24	0.479807	1.04	0.24	0.146071	0.219695	0.05	0.400267	0.202763	1.44245	st2	vg2
	Obs47	1.8	5.33	0.06	12.51	3.18	0.922238	0.791229	0.181625	0.649042	4.57995	55.49	0.390447	0.204041	0.636154	0	9.89	8.24	6.03	3.91796	0.61	0.15	0.64	0.149936	0.158136	0.479807	0.86	0.21	0.146071	0.17	0.34	0.400267	0.202763	1.44245	st2	vg2
	Obs48	1.75	5.76	0.07	14.6	3.34	0.922238	0.791229	0.181625	0.649042	4.57995	55.05	0.390447	0.204041	0.636154	0	6.9	9.61	5.8	3.91796	0.68	0.12	0.36	0.149936	0.24	0.479807	1.04	0.24	0.07	0.42	0.05	0.400267	0.202763	1.44245	st2	vg2
	Obs49	2.65	4.06	0.07	13.76	2.88	0.922238	0.791229	0.181625	0.649042	4.57995	49.54	0.390447	0.204041	0.636154	0	11.98	11.91	5.72	3.91796	0.71	0.48	0.287426	0.149936	0.158136	0.479807	0.85	0.11	0.146071	0.219695	0.22	0.400267	0.202763	1.44245	st2	vg2
	Obs50	1.6	5.46	0.06	12.02	1.5	0.922238	0.791229	0.181625	0.649042	4.57995	53.58	0.390447	0.204041	0.636154	0	9.35	11.65	6.18	3.91796	0.58	0.6	0.28	0.149936	0.158136	0.479807	0.8	0.174659	0.146071	0.219695	0.260647	0.400267	0.202763	1.44245	st2	vg2
	Obs51	2.3	2.5	0.272582	13.8	3.6	0.8	0.7	0.2	0.6	4.2	35.4	0.1	0.2	0.8	0.2	15.8	8.98257	2.53528	3.91796	1.08933	1.58737	0.287426	0.149936	0.158136	0.479807	0.881179	0.174659	0.146071	0.219695	0.260647	0.400267	0.202763	1.44245	st2	fl1
	Obs52	1.8	2.6	0.1	12.09	4.58	0.98	1.01	0.13	0.38	3.8	33.94	0.3	0.12	0.9	0.12	15.34	17.36	2.53528	6.45	1.08933	1.21	0.21	0.21	0.07	0.09	1.21	0.16	0.1	0.21	0.37	0.47	0.25	0.72	st2	fl1
	Obs53	1.6	3.1	0.272582	12.8	4.8	0.922238	0.791229	0.181625	0.649042	4.57995	33.6576	0.390447	0.204041	0.636154	0.055037	19.5588	8.98257	2.53528	3.91796	1.08933	1.58737	0.287426	0.149936	0.158136	0.479807	0.881179	0.174659	0.146071	0.219695	0.260647	0.400267	0.202763	1.44245	st2	fl1
	Obs54	2.4	2.8	0.272582	14.1	3.2	0.922238	0.791229	0.181625	0.649042	4.57995	33.6576	0.390447	0.204041	0.636154	0.055037	19.5588	8.98257	2.53528	3.91796	1.08933	1.58737	0.287426	0.149936	0.158136	0.479807	0.881179	0.174659	0.146071	0.219695	0.260647	0.400267	0.202763	1.44245	st2	fl1
	Obs55	2.2	2.7	0.12	13.68	5.54	1.15	0.96	0.15	0.37	4.31	19.24	0.37	0.17	0.69	0.1	20.59	11.62	2.53528	4.53	1.08933	0.85	0.17	0.17	0.08	0.17	1.35	0.15	0.11	0.22	0.31	0.39	0.25	0.61	st2	fl1
	Obs56	1.75	3.4	0.11	15.39	5.06	0.65	0.79	0.21	0.4	4.57	34.44	0.23	0.1	0.56	0.09	17.02	9.14	0.86	3.9	1.08933	1.29	0.18	0.11	0.11	0.12	1.82	0.22	0.1	0.28	0.28	0.45	0.25	0.66	st2	fl1
	Obs57	1.65	9.3	0.1	13.6	4.49	0.66	0.71	0.21	0.33	4.03	32.68	0.23	0.1	0.71	0.07	18.33	12.49	0.87	4.16	1.08933	1.07	0.19	0.2	0.08	0.1	1.51	0.2	0.11	0.22	0.32	0.54	0.15	0.88	st2	fl1
	Obs58	1.6	11	0.1	12.73	4.61	0.63	0.75	0.1	0.29	3.75	30.94	0.23	0.12	0.73	0.06	15.94	17.71	2.53528	4.62	1.08933	1.07	0.21	0.17	0.08	0.13	1.32	0.21	0.08	0.2	0.31	0.61	0.25	0.94	st2	fl1
	Obs59	1.95	4.4	0.11	12.96	5.65	0.59	0.8	0.29	0.3	4.57995	35.1	0.18	0.13	0.57	0.11	17.54	15.44	2.53528	4.95	1.08933	1.31	0.17	0.14	0.07	0.13	1.24	0.2	0.12	0.17	0.25	0.38	0.14	0.6	st2	fl1
	Obs60	1.85	5.3	0.11	14.18	5.02	0.89	0.82	0.26	0.4	4.24	31.34	0.28	0.15	0.66	0.12	18.95	10.49	2.53528	4.34	1.08933	0.64	0.21	0.13	0.12	0.13	2.34	0.28	0.13	0.35	0.46	0.62	0.18	0.98	st2	fl1
	Obs61	1.45	5.16	0.06	12.35	2.85	0.922238	0.791229	0.181625	0.649042	4.57995	50.03	0.390447	0.204041	0.636154	0.055037	9.24	12.37	5.78	3.91796	1.27	0.36	0.287426	0.149936	0.32	0.479807	1.91	0.174659	0.146071	0.42	0.260647	0.400267	0.202763	1.44245	st2	fl2
	Obs62	1.49	4.73	0.06	11.99	2.5	0.922238	0.791229	0.181625	0.649042	4.57995	51.99	0.390447	0.204041	0.636154	0.055037	9.72	11.36	6.03	3.91796	0.88	0.4	0.287426	0.149936	0.158136	0.479807	1.14	0.18	0.146071	0.29	0.260647	0.400267	0.202763	1.44245	st2	fl2
	Obs63	1.4	4	0.08	12.62	2.48	0.922238	0.791229	0.181625	0.649042	4.57995	49.96	0.390447	0.204041	0.636154	0.055037	9.85	12.21	6.26	3.91796	0.89	0.14	0.55	0.149936	0.158136	0.479807	0.86	0.174659	0.59	0.219695	0.260647	0.400267	0.202763	1.44245	st2	fl2
	Obs64	1.95	6.13	0.07	11.64	2.43	0.922238	0.791229	0.181625	0.649042	4.57995	49.74	0.390447	0.204041	0.636154	0.055037	11.67	12.52	5.96	3.91796	1.03	1.58737	0.33	0.149936	0.22	0.479807	1.17	0.14	0.146071	0.29	0.260647	0.400267	0.202763	1.44245	st2	fl2
	Obs65	1.55	3.8	0.07	12.99	2.68	0.922238	0.791229	0.181625	0.649042	4.57995	47.43	0.390447	0.204041	0.636154	0.055037	11.23	12.21	5.62	3.91796	0.93	1.58737	0.287426	0.149936	0.158136	0.479807	1.47	0.39	0.146071	0.58	0.260647	0.400267	0.202763	1.44245	st2	fl2
	Obs66	1.8	4.36	0.08	13.44	2.49	0.922238	0.791229	0.181625	0.649042	4.57995	53.47	0.390447	0.204041	0.636154	0.055037	7.23	11.2	5.55	3.91796	1.27	1.58737	0.38	0.149936	0.29	0.479807	1.45	0.174659	0.146071	0.219695	0.260647	0.400267	0.202763	1.44245	st2	fl2
	Obs67	2	5.6	0.07	11.47	2.21	0.922238	0.791229	0.181625	0.649042	4.57995	50.38	0.390447	0.38	0.636154	0.055037	8.75	13.66	6.09	3.91796	1.58	0.45	0.287426	0.149936	0.158136	0.479807	1.27	0.31	0.49	0.219695	0.53	0.400267	0.202763	1.44245	st2	fl2
	Obs68	1.6	3.63	0.07	11.47	2.21	0.922238	0.791229	0.181625	0.649042	4.57995	50.76	0.390447	0.204041	0.636154	0.055037	8.75	13.65	6.09	3.91796	1.57	0.45	0.287426	0.149936	0.158136	0.479807	1.27	0.31	0.49	0.219695	0.260647	0.400267	0.202763	1.44245	st2	fl2
	Obs69	3.26	5.13	0.09	13.56	2.83	0.922238	0.791229	0.181625	0.649042	4.57995	50.62	0.390447	0.204041	0.636154	0.055037	7.69	13.38	5.56	3.91796	2.01	1.58737	0.287426	0.149936	0.24	0.479807	1.38	0.4	0.146071	0.43	0.260647	0.400267	0.202763	1.44245	st2	fl2
	Obs70	2	6.03	0.08	14.08	3.04	0.922238	0.791229	0.181625	0.649042	4.57995	52.23	0.390447	0.204041	0.636154	0.055037	8.84	10.14	5.51	3.91796	1.65	1.58737	0.55	0.149936	0.158136	0.479807	1.37	0.34	0.146071	0.2	0.260647	0.400267	0.202763	1.44245	st2	fl2
	Obs71	2.05	3.2	0.272582	15.05	4.56	1.75	0.91	0.15	0.65	3.7	31.48	0.56	0.24	0.54	0.055037	21.03	11.28	2.53528	3.87	1.08933	1.18	0.1	0.16	0.07	0.13	1.11	0.11	0.07	0.15	0.21	0.23	0.18	0.4	st2	fr1
	Obs72	1.85	3.4	0.272582	13.52	4.1	1.85	0.91	0.14	0.53	3.7	32.11	0.46	0.27	0.56	0.07	19.26	13.13	2.53528	5.59	1.08933	0.6	0.11	0.22	0.06	0.07	0.97	0.09	0.06	0.12	0.29	0.28	0.11	0.44	st2	fr1
	Obs73	1.9	1.5	0.272582	11.74	4.36	1.37	0.91	0.14	0.47	4	27.86	0.4	0.3	0.8	0.1	19.56	15.09	2.53528	6.97	1.08933	0.96	0.16	0.45	0.158136	0.16	1.38	0.13	0.04	0.06	0.41	0.4	0.18	0.86	st2	fr1
	Obs74	2.55	2.1	0.272582	12.3	3.28	1.25	0.91	0.21	0.51	3.54	31.56	0.55	0.32	0.85	0.08	14.33	19.37	2.53528	4.55	1.08933	1.6	0.06	0.2	0.09	0.16	1.71	0.16	0.12	0.23	0.3	0.34	0.18	0.63	st2	fr1
	Obs75	2.5	4.5	0.272582	13.03	4.37	1.58	0.97	0.18	0.48	3.78	29.1	0.49	0.28	0.66	0.07	21.59	12.01	2.53528	5.51	1.08933	1.03	0.14	0.15	0.05	0.24	1.6	0.14	0.07	0.16	0.35	0.38	0.26	0.71	st2	fr1
	Obs76	2.1	3.8	0.05	12.64	4.45	3.09	1.38	0.21	0.9	4.57995	32.69	0.56	0.42	0.92	0.07	18.58	12.17	2.53528	6.33	1.08933	1.48	0.15	0.13	0.1	0.16	1.5	0.21	0.1	0.18	0.31	0.24	0.24	0.33	st2	fr2
	Obs77	1.95	2.9	0.08	12.24	4.13	2.92	1.39	0.21	0.83	4.57995	33.43	0.57	0.42	1.02	0.08	19.59	10.7	2.53528	6.92	1.08933	0.83	0.14	0.26	0.07	0.13	1.5	0.25	0.15	0.14	0.38	0.35	0.19	0.48	st2	fr2
	Obs78	1.9	4.4	0.09	12.26	4.22	2.52	1.3	0.2	0.91	4.57995	33.9	0.56	0.42	0.85	0.06	17.25	14.08	2.53528	5.47	1.08933	1.05	0.13	0.18	0.12	0.17	1.44	0.24	0.11	0.23	0.36	0.09	0.27	0.2	st2	fr2
	Obs79	2.2	2.6	0.09	12.69	4.44	2.7	1.37	0.33	0.94	4.57995	32.69	0.6	0.49	0.79	0.05	17.28	13.1	2.53528	5.34	1.08933	1.21	0.15	0.14	0.13	0.18	1.87	0.25	0.13	0.3	0.4	0.39	0.24	0.63	st2	fr2
	Obs80	2.3	5	0.09	13.41	4.28	2.65	1.42	0.19	0.93	4.57995	36.17	0.61	0.43	0.81	0.055037	15.54	11.56	2.53528	5.15	1.08933	1.11	0.11	0.11	0.15	0.13	2.3	0.28	0.15	0.33	0.32	0.23	0.14	0.39	st2	fr2
	Statistiques descriptives :
	Variable	Observations	Obs. avec données manquantes	Obs. sans données manquantes	Minimum	Maximum	Moyenne	Ecart-type
	Rendement (%)	80	0	80	1.4	3.26	2.21963	0.441761
	DPPH (IC50 en µg/ml)	80	0	80	1	11	4.11854	1.76281
	Tricyclene	80	0	80	0.05	0.625	0.272582	0.155127
	α-pinene	80	0	80	5.66	15.8	12.2684	2.56329
	Camphene	80	0	80	1.5	17.78	8.89601	5.40023
	β-Pinene	80	0	80	0.213	3.16	0.922238	0.635458
	Myrcène	80	0	80	0.476	1.42	0.791229	0.195773
	α-phellandrene	80	0	80	0.095	0.586	0.181625	0.0626856
	α-terpipene	80	0	80	0.27	4.519	0.649042	0.468284
	p-cymene	80	0	80	1.366	6.803	4.57995	0.727031
	1,8-Cinéole	80	0	80	17.623	55.49	33.6576	10.5416
	γ-terpinène	80	0	80	0.1	1.71	0.390447	0.202023
	α-terpinolène	80	0	80	0.061	0.49	0.204041	0.0889696
	Linalool	80	0	80	0	1.02	0.636154	0.15051
	α-Fenchyl alcool	80	0	80	0	0.2	0.055037	0.0466791
	camphore	80	0	80	6.9	30.768	19.5588	6.59386
	Bornéole	80	0	80	2.239	19.37	8.98257	4.07417
	Terpinène-4-ol	80	0	80	0.86	6.26	2.53528	1.7128
	α-terpineol	80	0	80	1.878	6.97	3.91796	1.16747
	Thymol	80	0	80	0.58	2.01	1.08933	0.187579
	Actétate de bornyl	80	0	80	0.12	3.873	1.58737	0.892949
	Carvacrole	80	0	80	0.046	0.95	0.287426	0.202768
	Eugnol	80	0	80	0.056	0.45	0.149936	0.0590945
	α-copaène	80	0	80	0.02	0.74	0.158136	0.106502
	Methyl eugnol	80	0	80	0.06	1.04	0.479807	0.246124
	β-caryophyllène	80	0	80	0.134	2.34	0.881179	0.514818
	α-Humulene	80	0	80	0.039	0.4	0.174659	0.0678523
	α-amorphène	80	0	80	0.026	0.59	0.146071	0.0925674
	δ-Cadinène	80	0	80	0.027	0.58	0.219695	0.100107
	Caryophyllène oxide	80	0	80	0.05	0.53	0.260647	0.0768006
	gamma-Eudesmol	80	0	80	0.084	0.7	0.400267	0.125163
	α-Elemene	80	0	80	0.083	0.37	0.202763	0.047113
	α-eudismol	80	0	80	0.2	4.65	1.44245	0.786984
	Variable	Modalités	Effectifs	%
	Station	st1	40	50
		st2	40	50
	Date	fl1	20	25
		fl2	20	25
		fr1	10	12.5
		fr2	10	12.5
		vg1	10	12.5
		vg2	10	12.5
	Matrice de corrélation :
	Variables	Station-st1	Station-st2	Date-fl1	Date-fl2	Date-fr1	Date-fr2	Date-vg1	Date-vg2	Rendement (%)	DPPH (IC50 en µg/ml)	Tricyclene	α-pinene	Camphene	β-Pinene	Myrcène	α-phellandrene	α-terpipene	p-cymene	1,8-Cinéole	γ-terpinène	α-terpinolène	Linalool	α-Fenchyl alcool	camphore	Bornéole	Terpinène-4-ol	α-terpineol	Thymol	Actétate de bornyl	Carvacrole	Eugnol	α-copaène	Methyl eugnol	β-caryophyllène	α-Humulene	α-amorphène	δ-Cadinène	Caryophyllène oxide	gamma-Eudesmol	α-Elemene	α-eudismol
	Station-st1	1	-1	-1.81146e-17	-5.65739e-17	-1.60545e-17	-2.29421e-17	4.92465e-18	4.9267e-18	0.548701	-0.158959	0.835156	-0.355015	0.973984	-0.461164	-0.532232	-0.0171068	0.140645	0.343584	-0.59971	0.0199591	-0.275139	-0.318998	-0.387526	0.707916	-0.75995	-0.616673	-0.501892	-6.64199e-17	0.703531	0.204462	-0.200605	0.113149	0.705915	-0.72464	-0.389401	-0.0615382	-0.195501	-0.338652	0.155842	0.157667	0.541173
	Station-st2	-1	1	1.81131e-17	5.65723e-17	1.60535e-17	2.29503e-17	-4.92619e-18	-4.92772e-18	-0.548701	0.158959	-0.835156	0.355015	-0.973984	0.461164	0.532232	0.0171068	-0.140645	-0.343584	0.59971	-0.0199591	0.275139	0.318998	0.387526	-0.707916	0.75995	0.616673	0.501892	6.64235e-17	-0.703531	-0.204462	0.200605	-0.113149	-0.705915	0.72464	0.389401	0.0615382	0.195501	0.338652	-0.155842	-0.157667	-0.541173
	Date-fl1	-1.81146e-17	1.81131e-17	1	-0.333333	-0.218218	-0.218218	-0.218218	-0.218218	-0.12116	-0.0981198	0.159381	0.300154	0.0212739	-0.279877	-0.290407	0.151422	0.0449904	0.0860188	-0.376168	-0.160912	-0.404788	0.102443	0.435929	0.239399	-0.0692824	-0.263175	-0.252941	-2.1154e-17	0.120977	-0.193587	-0.129735	-0.273395	-0.161194	0.0422613	-0.101425	-0.0301941	0.11816	0.179846	0.426002	0.146036	0.0730272
	Date-fl2	-5.65739e-17	5.65723e-17	-0.333333	1	-0.218218	-0.218218	-0.218218	-0.218218	-0.108666	0.276836	-0.240005	-0.525839	-0.00177652	-0.0929093	4.90278e-18	3.80426e-17	-3.15905e-17	5.40891e-17	0.512666	-1.91745e-17	0.0574528	2.16538e-17	-0.34251	-0.482129	0.218031	0.457078	0.260281	0.33864	-0.0959887	0.500859	0.177031	0.311272	0.374355	0.163769	0.362793	0.355179	0.416205	0.101882	-7.00261e-18	0.210697	0.108817
	Date-fr1	-1.60545e-17	1.60535e-17	-0.218218	-0.218218	1	-0.142857	-0.142857	-0.142857	0.0640356	-0.060099	0.0801977	0.119412	-0.0202008	0.055103	-0.0486269	-0.206449	-0.0931142	-0.182242	-0.245255	0.0380267	0.0250483	0.0579281	0.0723377	0.252601	0.0361501	-0.149368	0.0345782	-2.52211e-17	0.149179	-0.367515	0.0827953	-0.252475	-0.193026	-0.0653687	-0.212423	-0.330208	-0.460471	0.0142746	-0.256072	-0.180498	-0.210452
	Date-fr2	-2.29421e-17	2.29503e-17	-0.218218	-0.218218	-0.142857	1	-0.142857	-0.142857	0.280142	-0.31398	-0.0664014	0.215163	-0.00350135	0.507123	0.564718	0.27835	0.205701	-0.113721	-0.185487	0.41486	0.711193	0.30558	0.032472	0.143789	-0.132013	-0.159228	0.109868	-2.50533e-17	0.137934	-0.281604	-0.0388505	-0.13355	-0.0904141	0.163217	-0.0307895	-0.108709	-0.108644	0.231162	-0.19013	0.0277461	-0.131578
	Date-vg1	4.92465e-18	-4.92619e-18	-0.218218	-0.218218	-0.142857	-0.142857	1	-0.142857	-0.0857755	-0.152158	0.232948	0.235195	-0.0294344	-0.169231	-0.135859	-0.270158	-0.171493	0.183338	-0.173166	-0.242204	-0.281472	-0.497637	0.221329	0.245293	-0.122368	-0.229019	-0.154057	-2.51016e-17	-0.144608	-0.160832	-0.208892	0.168825	-0.145643	-0.313063	-0.15582	-0.0144692	-0.225866	-0.374986	-0.111566	-0.314321	0.0324011
	Date-vg2	4.9267e-18	-4.92772e-18	-0.218218	-0.218218	-0.142857	-0.142857	-0.142857	1	0.0425111	0.292242	-0.141183	-0.274279	0.0276085	0.0950971	3.20831e-18	2.49047e-17	-1.8427e-17	1.21773e-17	0.425189	-7.32771e-18	9.55653e-17	2.11893e-17	-0.448451	-0.323876	0.0234723	0.283736	1.68151e-17	-0.443384	-0.175222	0.407637	0.103022	0.167608	0.149989	-0.0545425	0.0568211	0.0278818	0.0953333	-0.239319	-1.30182e-17	4.43116e-19	0.0715384
	Rendement (%)	0.548701	-0.548701	-0.12116	-0.108666	0.0640356	0.280142	-0.0857755	0.0425111	1	-0.276854	0.49626	-0.0776643	0.534082	-0.109522	-0.139745	0.0639732	0.0894861	0.070956	-0.371229	0.104989	0.0596157	-0.107205	-0.179494	0.408171	-0.436092	-0.416241	-0.287571	0.165588	0.476724	-0.00596143	-0.214405	-0.0382784	0.391178	-0.378501	-0.242411	-0.173731	-0.110545	-0.142378	-0.116748	-0.0161752	0.160744
	DPPH (IC50 en µg/ml)	-0.158959	0.158959	-0.0981198	0.276836	-0.060099	-0.31398	-0.152158	0.292242	-0.276854	1	-0.35884	-0.370625	-0.11975	0.0372474	0.0286161	-0.0775915	-0.103474	-0.106306	0.425967	-0.116118	-0.122874	0.081278	-0.311997	-0.397306	0.322254	0.260523	0.229596	-0.00497576	-0.15469	0.29766	0.0698128	0.0240887	0.0336618	0.228803	0.310495	-0.0367039	0.174717	0.023157	0.0573665	0.116234	-0.121231
	Tricyclene	0.835156	-0.835156	0.159381	-0.240005	0.0801977	-0.0664014	0.232948	-0.141183	0.49626	-0.35884	1	-0.0875383	0.815072	-0.462811	-0.527135	-0.0332776	0.134748	0.311345	-0.753683	0.00388707	-0.32396	-0.3421	-0.0655649	0.794667	-0.687907	-0.722454	-0.529275	0.0147933	0.573555	0.000913995	-0.190548	0.10567	0.489623	-0.727496	-0.556561	-0.102825	-0.279426	-0.29279	0.179884	0.05036	0.501786
	α-pinene	-0.355015	0.355015	0.300154	-0.525839	0.119412	0.215163	0.235195	-0.274279	-0.0776643	-0.370625	-0.0875383	1	-0.423902	-0.0845718	-0.0661878	0.04524	0.0500527	-0.0287551	-0.198165	0.0397852	-0.0784447	-0.127947	0.530357	0.158502	-0.129143	0.0211101	-0.411261	-0.0177054	-0.11506	-0.716242	-0.348167	-0.26814	-0.483685	0.0743071	-0.106531	-0.105563	-0.175643	-0.0531023	-0.0319989	-0.262167	-0.148653
	Camphene	0.973984	-0.973984	0.0212739	-0.00177652	-0.0202008	-0.00350135	-0.0294344	0.0276085	0.534082	-0.11975	0.815072	-0.423902	1	-0.417107	-0.461351	-0.00954794	0.128699	0.27163	-0.597362	0.0192138	-0.259071	-0.292138	-0.402901	0.689033	-0.701667	-0.665556	-0.405839	-0.00368561	0.67074	0.243399	-0.122972	0.116463	0.653693	-0.65218	-0.357579	-0.0962662	-0.158008	-0.276904	0.144115	0.189731	0.473616
	β-Pinene	-0.461164	0.461164	-0.279877	-0.0929093	0.055103	0.507123	-0.169231	0.0950971	-0.109522	0.0372474	-0.462811	-0.0845718	-0.417107	1	0.833592	0.144557	0.0746591	-0.245057	0.214568	0.300217	0.743876	0.452156	0.0178004	-0.317041	0.427226	0.187188	0.609631	9.10566e-19	-0.238189	-2.83282e-05	0.261289	-0.140444	-0.341545	0.539345	0.229117	-0.0516233	0.0848647	0.323246	-0.321698	0.0413577	-0.448964
	Myrcène	-0.532232	0.532232	-0.290407	4.90278e-18	-0.0486269	0.564718	-0.135859	3.20831e-18	-0.139745	0.0286161	-0.527135	-0.0661878	-0.461351	0.833592	1	0.169509	0.0189873	-0.238006	0.281069	0.281556	0.762251	0.506213	0.0593105	-0.405853	0.525998	0.186547	0.748419	-2.95286e-18	-0.330278	-0.0487526	0.313356	-0.104178	-0.413881	0.65255	0.265096	-0.0481807	0.158705	0.452991	-0.371649	0.0839851	-0.541325
	α-phellandrene	-0.0171068	0.0171068	0.151422	3.80426e-17	-0.206449	0.27835	-0.270158	2.49047e-17	0.0639732	-0.0775915	-0.0332776	0.04524	-0.00954794	0.144557	0.169509	1	0.807359	-0.392401	0.00664068	0.722531	0.263098	0.188029	-0.0329183	-0.0652125	-0.0231824	-0.0136646	0.0221777	3.70942e-19	0.0739915	-0.0367682	0.000531659	-0.0813765	0.0448648	0.198446	0.0858196	0.0227219	0.222745	0.194456	-0.0852144	0.068845	-0.0568536
	α-terpipene	0.140645	-0.140645	0.0449904	-3.15905e-17	-0.0931142	0.205701	-0.171493	-1.8427e-17	0.0894861	-0.103474	0.134748	0.0500527	0.128699	0.0746591	0.0189873	0.807359	1	-0.471689	-0.0742674	0.885226	0.182031	0.0827421	-0.127131	0.0864412	-0.207229	-0.0316505	-0.145068	-8.09935e-19	0.157832	-0.0494642	-0.049001	-0.0273555	0.175993	-0.060017	0.0268531	-0.0111283	0.0858642	0.0335395	-0.110554	0.0841991	0.0636361
	p-cymene	0.343584	-0.343584	0.0860188	5.40891e-17	-0.182242	-0.113721	0.183338	1.21773e-17	0.070956	-0.106306	0.311345	-0.0287551	0.27163	-0.245057	-0.238006	-0.392401	-0.471689	1	-0.189928	-0.581004	-0.193078	-0.253951	-0.119109	0.20633	-0.32432	-0.0625469	-0.256826	-5.77789e-18	0.158662	0.132561	-0.197287	0.23399	0.266686	-0.263034	-0.0767269	0.22632	0.00395771	-0.259293	0.195171	0.170663	0.395966
	1,8-Cinéole	-0.59971	0.59971	-0.376168	0.512666	-0.245255	-0.185487	-0.173166	0.425189	-0.371229	0.425967	-0.753683	-0.198165	-0.597362	0.214568	0.281069	0.00664068	-0.0742674	-0.189928	1	-0.0243708	0.179346	0.154271	-0.208473	-0.929417	0.536223	0.852081	0.379562	-0.0345246	-0.582709	0.400162	0.183673	0.211644	-0.0846494	0.451517	0.527702	0.291301	0.4076	0.0626619	-0.138743	-0.0528248	-0.21858
	γ-terpinène	0.0199591	-0.0199591	-0.160912	-1.91745e-17	0.0380267	0.41486	-0.242204	-7.32771e-18	0.104989	-0.116118	0.00388707	0.0397852	0.0192138	0.300217	0.281556	0.722531	0.885226	-0.581004	-0.0243708	1	0.475407	0.205075	-0.175863	0.00587124	-0.0790299	0.0252621	0.0448044	3.52045e-18	0.133268	-0.0883766	0.0885463	-0.0793349	0.111263	0.109241	-0.0120684	-0.0655419	0.0516256	0.148286	-0.151633	0.120716	-0.0403851
	α-terpinolène	-0.275139	0.275139	-0.404788	0.0574528	0.0250483	0.711193	-0.281472	9.55653e-17	0.0596157	-0.122874	-0.32396	-0.0784447	-0.259071	0.743876	0.762251	0.263098	0.182031	-0.193078	0.179346	0.475407	1	0.424871	-0.131428	-0.262323	0.24304	0.216233	0.475003	0.0654854	-0.0408313	-0.0327565	0.290589	-0.0591863	-0.0668096	0.46768	0.16127	0.089364	0.09833	0.42586	-0.256597	0.172246	-0.200568
	Linalool	-0.318998	0.318998	0.102443	2.16538e-17	0.0579281	0.30558	-0.497637	2.11893e-17	-0.107205	0.081278	-0.3421	-0.127947	-0.292138	0.452156	0.506213	0.188029	0.0827421	-0.253951	0.154271	0.205075	0.424871	1	0.30493	-0.296561	0.419915	0.136901	0.48457	2.41084e-18	-0.130544	-0.0222997	0.270097	-0.0769226	-0.271387	0.397076	0.110509	-0.0458398	0.104041	0.496255	-0.0549944	0.123677	-0.2025
	α-Fenchyl alcool	-0.387526	0.387526	0.435929	-0.34251	0.0723377	0.032472	0.221329	-0.448451	-0.179494	-0.311997	-0.0655649	0.530357	-0.402901	0.0178004	0.0593105	-0.0329183	-0.127131	-0.119109	-0.208473	-0.175863	-0.131428	0.30493	1	0.100162	0.173582	-0.171596	0.00218058	0.173982	-0.149283	-0.493009	-0.128286	-0.291158	-0.537707	0.128379	-0.0949135	-0.113665	-0.112739	0.260962	0.0711973	-0.286251	-0.256457
	camphore	0.707916	-0.707916	0.239399	-0.482129	0.252601	0.143789	0.245293	-0.323876	0.408171	-0.397306	0.794667	0.158502	0.689033	-0.317041	-0.405853	-0.0652125	0.0864412	0.20633	-0.929417	0.00587124	-0.262323	-0.296561	0.100162	1	-0.719094	-0.846813	-0.511225	-0.0272739	0.612341	-0.342547	-0.278683	-0.217495	0.209559	-0.623606	-0.524851	-0.323226	-0.4953	-0.195593	0.0884462	-0.0519751	0.2415
	Bornéole	-0.75995	0.75995	-0.0692824	0.218031	0.0361501	-0.132013	-0.122368	0.0234723	-0.436092	0.322254	-0.687907	-0.129143	-0.701667	0.427226	0.525998	-0.0231824	-0.207229	-0.32432	0.536223	-0.0790299	0.24304	0.419915	0.173582	-0.719094	1	0.510691	0.701925	0.0953507	-0.615096	0.0128298	0.391464	0.0275796	-0.56251	0.667415	0.353193	0.120103	0.267268	0.405325	-0.144309	-0.0244757	-0.48612
	Terpinène-4-ol	-0.616673	0.616673	-0.263175	0.457078	-0.149368	-0.159228	-0.229019	0.283736	-0.416241	0.260523	-0.722454	0.0211101	-0.665556	0.187188	0.186547	-0.0136646	-0.0316505	-0.0625469	0.852081	0.0252621	0.216233	0.136901	-0.171596	-0.846813	0.510691	1	0.224377	-0.0214623	-0.555527	0.21204	0.131171	0.192084	-0.1047	0.441335	0.490766	0.386326	0.350781	0.0761486	-0.0267836	0.0596701	-0.0774746
	α-terpineol	-0.501892	0.501892	-0.252941	0.260281	0.0345782	0.109868	-0.154057	1.68151e-17	-0.287571	0.229596	-0.529275	-0.411261	-0.405839	0.609631	0.748419	0.0221777	-0.145068	-0.256826	0.379562	0.0448044	0.475003	0.48457	0.00218058	-0.511225	0.701925	0.224377	1	-1.42013e-17	-0.421698	0.214335	0.59607	0.0515827	-0.349223	0.588703	0.246782	-0.0600558	0.133092	0.42807	-0.191961	0.0932949	-0.43056
	Thymol	-6.64199e-17	6.64235e-17	-2.1154e-17	0.33864	-2.52211e-17	-2.50533e-17	-2.51016e-17	-0.443384	0.165588	-0.00497576	0.0147933	-0.0177054	-0.00368561	9.10566e-19	-2.95286e-18	3.70942e-19	-8.09935e-19	-5.77789e-18	-0.0345246	3.52045e-18	0.0654854	2.41084e-18	0.173982	-0.0272739	0.0953507	-0.0214623	-1.42013e-17	1	0.152942	-0.0384573	-5.44773e-18	0.0365894	8.75814e-18	0.153628	0.350426	0.201729	0.0568256	0.247779	8.06751e-20	8.69533e-19	-1.11437e-17
	Actétate de bornyl	0.703531	-0.703531	0.120977	-0.0959887	0.149179	0.137934	-0.144608	-0.175222	0.476724	-0.15469	0.573555	-0.11506	0.67074	-0.238189	-0.330278	0.0739915	0.157832	0.158662	-0.582709	0.133268	-0.0408313	-0.130544	-0.149283	0.612341	-0.615096	-0.555527	-0.421698	0.152942	1	-0.014446	-0.132439	-0.206199	0.56405	-0.425106	-0.294098	-0.226707	-0.101013	-0.17862	0.0656857	0.240546	0.330895
	Carvacrole	0.204462	-0.204462	-0.193587	0.500859	-0.367515	-0.281604	-0.160832	0.407637	-0.00596143	0.29766	0.000913995	-0.716242	0.243399	-2.83282e-05	-0.0487526	-0.0367682	-0.0494642	0.132561	0.400162	-0.0883766	-0.0327565	-0.0222997	-0.493009	-0.342547	0.0128298	0.21204	0.214335	-0.0384573	-0.014446	1	0.325439	0.413816	0.45468	-0.0668342	0.161693	0.235482	0.261044	-0.0839634	0.141065	0.235679	0.317575
	Eugnol	-0.200605	0.200605	-0.129735	0.177031	0.0827953	-0.0388505	-0.208892	0.103022	-0.214405	0.0698128	-0.190548	-0.348167	-0.122972	0.261289	0.313356	0.000531659	-0.049001	-0.197287	0.183673	0.0885463	0.290589	0.270097	-0.128286	-0.278683	0.391464	0.131171	0.59607	-5.44773e-18	-0.132439	0.325439	1	0.170553	-0.164624	0.335598	0.0429087	-0.0464808	0.00224022	0.321143	0.00739828	0.199222	-0.167014
	α-copaène	0.113149	-0.113149	-0.273395	0.311272	-0.252475	-0.13355	0.168825	0.167608	-0.0382784	0.0240887	0.10567	-0.26814	0.116463	-0.140444	-0.104178	-0.0813765	-0.0273555	0.23399	0.211644	-0.0793349	-0.0591863	-0.0769226	-0.291158	-0.217495	0.0275796	0.192084	0.0515827	0.0365894	-0.206199	0.413816	0.170553	1	0.170171	-0.0393771	0.0277871	0.259319	0.186715	-0.189667	0.125706	0.134318	0.410492
	Methyl eugnol	0.705915	-0.705915	-0.161194	0.374355	-0.193026	-0.0904141	-0.145643	0.149989	0.391178	0.0336618	0.489623	-0.483685	0.653693	-0.341545	-0.413881	0.0448648	0.175993	0.266686	-0.0846494	0.111263	-0.0668096	-0.271387	-0.537707	0.209559	-0.56251	-0.1047	-0.349223	8.75814e-18	0.56405	0.45468	-0.164624	0.170171	1	-0.505505	-0.15669	0.121645	0.173101	-0.309764	0.214615	0.343202	0.587319
	β-caryophyllène	-0.72464	0.72464	0.0422613	0.163769	-0.0653687	0.163217	-0.313063	-0.0545425	-0.378501	0.228803	-0.727496	0.0743071	-0.65218	0.539345	0.65255	0.198446	-0.060017	-0.263034	0.451517	0.109241	0.46768	0.397076	0.128379	-0.623606	0.667415	0.441335	0.588703	0.153628	-0.425106	-0.0668342	0.335598	-0.0393771	-0.505505	1	0.493663	0.0714027	0.43445	0.54479	-0.0481188	0.133238	-0.47381
	α-Humulene	-0.389401	0.389401	-0.101425	0.362793	-0.212423	-0.0307895	-0.15582	0.0568211	-0.242411	0.310495	-0.556561	-0.106531	-0.357579	0.229117	0.265096	0.0858196	0.0268531	-0.0767269	0.527702	-0.0120684	0.16127	0.110509	-0.0949135	-0.524851	0.353193	0.490766	0.246782	0.350426	-0.294098	0.161693	0.0429087	0.0277871	-0.15669	0.493663	1	0.198611	0.42133	0.161158	-0.100899	0.0459155	-0.278515
	α-amorphène	-0.0615382	0.0615382	-0.0301941	0.355179	-0.330208	-0.108709	-0.0144692	0.0278818	-0.173731	-0.0367039	-0.102825	-0.105563	-0.0962662	-0.0516233	-0.0481807	0.0227219	-0.0111283	0.22632	0.291301	-0.0655419	0.089364	-0.0458398	-0.113665	-0.323226	0.120103	0.386326	-0.0600558	0.201729	-0.226707	0.235482	-0.0464808	0.259319	0.121645	0.0714027	0.198611	1	0.193059	0.145992	0.0155116	0.0782369	0.189402
	δ-Cadinène	-0.195501	0.195501	0.11816	0.416205	-0.460471	-0.108644	-0.225866	0.0953333	-0.110545	0.174717	-0.279426	-0.175643	-0.158008	0.0848647	0.158705	0.222745	0.0858642	0.00395771	0.4076	0.0516256	0.09833	0.104041	-0.112739	-0.4953	0.267268	0.350781	0.133092	0.0568256	-0.101013	0.261044	0.00224022	0.186715	0.173101	0.43445	0.42133	0.193059	1	0.0999643	0.125933	0.302662	0.0422482
	Caryophyllène oxide	-0.338652	0.338652	0.179846	0.101882	0.0142746	0.231162	-0.374986	-0.239319	-0.142378	0.023157	-0.29279	-0.0531023	-0.276904	0.323246	0.452991	0.194456	0.0335395	-0.259293	0.0626619	0.148286	0.42586	0.496255	0.260962	-0.195593	0.405325	0.0761486	0.42807	0.247779	-0.17862	-0.0839634	0.321143	-0.189667	-0.309764	0.54479	0.161158	0.145992	0.0999643	1	0.080266	0.102394	-0.256786
	gamma-Eudesmol	0.155842	-0.155842	0.426002	-7.00261e-18	-0.256072	-0.19013	-0.111566	-1.30182e-17	-0.116748	0.0573665	0.179884	-0.0319989	0.144115	-0.321698	-0.371649	-0.0852144	-0.110554	0.195171	-0.138743	-0.151633	-0.256597	-0.0549944	0.0711973	0.0884462	-0.144309	-0.0267836	-0.191961	8.06751e-20	0.0656857	0.141065	0.00739828	0.125706	0.214615	-0.0481188	-0.100899	0.0155116	0.125933	0.080266	1	0.302005	0.605432
	α-Elemene	0.157667	-0.157667	0.146036	0.210697	-0.180498	0.0277461	-0.314321	4.43116e-19	-0.0161752	0.116234	0.05036	-0.262167	0.189731	0.0413577	0.0839851	0.068845	0.0841991	0.170663	-0.0528248	0.120716	0.172246	0.123677	-0.286251	-0.0519751	-0.0244757	0.0596701	0.0932949	8.69533e-19	0.240546	0.235679	0.199222	0.134318	0.343202	0.133238	0.0459155	0.0782369	0.302662	0.102394	0.302005	1	0.267811
	α-eudismol	0.541173	-0.541173	0.0730272	0.108817	-0.210452	-0.131578	0.0324011	0.0715384	0.160744	-0.121231	0.501786	-0.148653	0.473616	-0.448964	-0.541325	-0.0568536	0.0636361	0.395966	-0.21858	-0.0403851	-0.200568	-0.2025	-0.256457	0.2415	-0.48612	-0.0774746	-0.43056	-1.11437e-17	0.330895	0.317575	-0.167014	0.410492	0.587319	-0.47381	-0.278515	0.189402	0.0422482	-0.256786	0.605432	0.267811	1
	Statistiques de multicolinéarité :
	Statistique	Station-st1	Station-st2	Date-fl1	Date-fl2	Date-fr1	Date-fr2	Date-vg1	Date-vg2	Station-st1*Date-fl1	Station-st1*Date-fl2	Station-st1*Date-fr1	Station-st1*Date-fr2	Station-st1*Date-vg1	Station-st1*Date-vg2	Station-st2*Date-fl1	Station-st2*Date-fl2	Station-st2*Date-fr1	Station-st2*Date-fr2	Station-st2*Date-vg1	Station-st2*Date-vg2
	Tolérance	0	0	0	0	0	0	0	0	0.428571	0.428571	0.466667	0.466667	0.466667	0.466667	0.428571	0.428571	0.466667	0.466667	0.466667	0.466667
	VIF									2.33333	2.33333	2.14286	2.14286	2.14286	2.14286	2.33333	2.33333	2.14286	2.14286	2.14286	2.14286
	Régression de la variable Rendement (%) :
	Coefficients d'ajustement (Variable Rendement (%)) :
	Observations	80
	Somme des poids	80
	DDL	68
	R²	0.451917
	R² ajusté	0.363256
	MCE	0.124263
	RMCE	0.352509
	MAPE	11.7645
	DW	2.11563
	Cp	12
	AIC	-155.83
	SBC	-127.246
	PC	0.741525
	Analyse de la variance (Variable Rendement (%)) :
	Source	DDL	Somme des carrés	Moyenne des carrés	F	Pr > F
	Modèle	11	6.96724	0.633385	5.09716	< 0,0001
	Erreur	68	8.44985	0.124263
	Total corrigé	79	15.4171
	Calculé contre le modèle Y=Moyenne(Y)
	Analyse Type I Sum of Squares (Variable Rendement (%)) :
	Source	DDL	Somme des carrés	Moyenne des carrés	F	Pr > F
	Station	1	4.64166	4.64166	37.3537	< 0,0001
	Date	5	1.54391	0.308783	2.48492	0.0397969
	Station*Date	5	0.781664	0.156333	1.25808	0.292189
	Analyse Type II Sum of Squares (Variable Rendement (%)) :
	Source	DDL	Somme des carrés	Moyenne des carrés	F	Pr > F
	Station	1	4.64166	4.64166	37.3537	< 0,0001
	Date	5	1.54391	0.308783	2.48492	0.0397969
	Station*Date	5	0.781664	0.156333	1.25808	0.292189
	Analyse Type III Sum of Squares (Variable Rendement (%)) :
	Source	DDL	Somme des carrés	Moyenne des carrés	F	Pr > F
	Station	1	4.04701	4.04701	32.5683	< 0,0001
	Date	5	1.54391	0.308783	2.48492	0.0397969
	Station*Date	5	0.781664	0.156333	1.25808	0.292189
	Paramètres du modèle (Variable Rendement (%)) :
	Source	Valeur	Erreur standard	t	Pr > |t|	Borne inférieure (95%)	Borne supérieure (95%)
	Constante	2.06	0.157647	13.0672	< 0,0001	1.74542	2.37458
	Station-st1	0.418	0.222946	1.87489	0.0651027	-0.0268822	0.862882
	Station-st2	0	0
	Date-fl1	-0.15	0.193077	-0.776892	0.439917	-0.535279	0.235279
	Date-fl2	-0.21	0.193077	-1.08765	0.28059	-0.595279	0.175279
	Date-fr1	0.11	0.222946	0.493393	0.623325	-0.334882	0.554882
	Date-fr2	0.03	0.222946	0.134562	0.893356	-0.414882	0.474882
	Date-vg1	-0.07	0.222946	-0.313977	0.7545	-0.514882	0.374882
	Date-vg2	0	0
	Station-st1*Date-fl1	0.017	0.273052	0.0622592	0.950539	-0.527867	0.561867
	Station-st1*Date-fl2	0.156	0.273052	0.571319	0.569667	-0.388867	0.700867
	Station-st1*Date-fr1	-0.17	0.315294	-0.53918	0.591524	-0.799158	0.459158
	Station-st1*Date-fr2	0.492	0.315294	1.56045	0.123296	-0.137158	1.12116
	Station-st1*Date-vg1	-0.158	0.315294	-0.50112	0.617905	-0.787158	0.471158
	Station-st1*Date-vg2	0	0
	Station-st2*Date-fl1	0	0
	Station-st2*Date-fl2	0	0
	Station-st2*Date-fr1	0	0
	Station-st2*Date-fr2	0	0
	Station-st2*Date-vg1	0	0
	Station-st2*Date-vg2	0	0
	Equation du modèle (Variable Rendement (%)) :
	Rendement (%) = 2,06+0,417999999999998*Station-st1-0,15*Date-fl1-0,210000000000001*Date-fl2+0,11*Date-fr1+2,99999999999995E-02*Date-fr2-7,00000000000003E-02*Date-vg1+1,70000000000015E-02*Station-st1*Date-fl1+0,156000000000002*Station-st1*Date-fl2-0,169999999999999*Station-st1*Date-fr1+0,492000000000002*Station-st1*Date-fr2-0,157999999999999*Station-st1*Date-vg1
	Coefficients normalisés (Variable Rendement (%)) :
	Source	Valeur	Erreur standard	t	Pr > |t|	Borne inférieure (95%)	Borne supérieure (95%)
	Station-st1	0.476091	0.25393	1.87489	0.0651027	-0.0306181	0.9828
	Station-st2	0	0
	Date-fl1	-0.147957	0.190447	-0.776892	0.439917	-0.527989	0.232075
	Date-fl2	-0.20714	0.190447	-1.08765	0.28059	-0.587172	0.172892
	Date-fr1	0.0828697	0.167959	0.493393	0.623325	-0.252287	0.418026
	Date-fr2	0.0226008	0.167959	0.134562	0.893356	-0.312556	0.357757
	Date-vg1	-0.0527352	0.167959	-0.313977	0.7545	-0.387892	0.282421
	Date-vg2	0	0
	Station-st1*Date-fl1	0.0128071	0.205707	0.0622592	0.950539	-0.397674	0.423289
	Station-st1*Date-fl2	0.117524	0.205707	0.571319	0.569667	-0.292957	0.528006
	Station-st1*Date-fr1	-0.0937386	0.173854	-0.53918	0.591524	-0.440659	0.253182
	Station-st1*Date-fr2	0.27129	0.173854	1.56045	0.123296	-0.0756296	0.618211
	Station-st1*Date-vg1	-0.0871217	0.173854	-0.50112	0.617905	-0.434042	0.259798
	Station-st1*Date-vg2	0	0
	Station-st2*Date-fl1	0	0
	Station-st2*Date-fl2	0	0
	Station-st2*Date-fr1	0	0
	Station-st2*Date-fr2	0	0
	Station-st2*Date-vg1	0	0
	Station-st2*Date-vg2	0	0
	Prédictions et résidus (Variable Rendement (%)) :
	Observation	Poids	Rendement (%)	Préd(Rendement (%))	Résidu	Résidu std.	Résidus studentisés	Ecart-type sur la préd. (Moyenne)	Borne inférieure 95% (Moyenne)	Borne supérieure 95% (Moyenne)	Ecart-type sur la préd. (Observation)	Borne inférieure 95% (Observation)	Borne supérieure 95% (Observation)
	Obs1	1	2.2	2.25	-0.05	-0.14184	-0.158582	0.157647	1.93542	2.56458	0.386154	1.47944	3.02056
	Obs2	1	2.4	2.25	0.15	0.425521	0.475747	0.157647	1.93542	2.56458	0.386154	1.47944	3.02056
	Obs3	1	2.2	2.25	-0.05	-0.14184	-0.158582	0.157647	1.93542	2.56458	0.386154	1.47944	3.02056
	Obs4	1	2.45	2.25	0.2	0.567362	0.63433	0.157647	1.93542	2.56458	0.386154	1.47944	3.02056
	Obs5	1	2	2.25	-0.25	-0.709202	-0.792912	0.157647	1.93542	2.56458	0.386154	1.47944	3.02056
	Obs6	1	2.45	2.478	-0.028	-0.0794306	-0.0888061	0.157647	2.16342	2.79258	0.386154	1.70744	3.24856
	Obs7	1	2.75	2.478	0.272	0.771612	0.862688	0.157647	2.16342	2.79258	0.386154	1.70744	3.24856
	Obs8	1	2.6	2.478	0.122	0.346091	0.386941	0.157647	2.16342	2.79258	0.386154	1.70744	3.24856
	Obs9	1	2.45	2.478	-0.028	-0.0794306	-0.0888061	0.157647	2.16342	2.79258	0.386154	1.70744	3.24856
	Obs10	1	2.14	2.478	-0.338	-0.958841	-1.07202	0.157647	2.16342	2.79258	0.386154	1.70744	3.24856
	Obs11	1	2.4	2.345	0.055	0.156024	0.164464	0.111473	2.12256	2.56744	0.369714	1.60725	3.08275
	Obs12	1	2.1	2.345	-0.245	-0.695018	-0.732613	0.111473	2.12256	2.56744	0.369714	1.60725	3.08275
	Obs13	1	2.75	2.345	0.405	1.14891	1.21105	0.111473	2.12256	2.56744	0.369714	1.60725	3.08275
	Obs14	1	2.5	2.345	0.155	0.439705	0.46349	0.111473	2.12256	2.56744	0.369714	1.60725	3.08275
	Obs15	1	2.25	2.345	-0.095	-0.269497	-0.284075	0.111473	2.12256	2.56744	0.369714	1.60725	3.08275
	Obs16	1	2.2	2.345	-0.145	-0.411337	-0.433587	0.111473	2.12256	2.56744	0.369714	1.60725	3.08275
	Obs17	1	2.35	2.345	0.005	0.014184	0.0149513	0.111473	2.12256	2.56744	0.369714	1.60725	3.08275
	Obs18	1	2.5	2.345	0.155	0.439705	0.46349	0.111473	2.12256	2.56744	0.369714	1.60725	3.08275
	Obs19	1	2.25	2.345	-0.095	-0.269497	-0.284075	0.111473	2.12256	2.56744	0.369714	1.60725	3.08275
	Obs20	1	2.15	2.345	-0.195	-0.553178	-0.5831	0.111473	2.12256	2.56744	0.369714	1.60725	3.08275
	Obs21	1	2.1	2.424	-0.324	-0.919126	-0.968844	0.111473	2.20156	2.64644	0.369714	1.68625	3.16175
	Obs22	1	2.44	2.424	0.016	0.0453889	0.0478441	0.111473	2.20156	2.64644	0.369714	1.68625	3.16175
	Obs23	1	2.2	2.424	-0.224	-0.635445	-0.669818	0.111473	2.20156	2.64644	0.369714	1.68625	3.16175
	Obs24	1	2.35	2.424	-0.074	-0.209924	-0.221279	0.111473	2.20156	2.64644	0.369714	1.68625	3.16175
	Obs25	1	1.9	2.424	-0.524	-1.48649	-1.5669	0.111473	2.20156	2.64644	0.369714	1.68625	3.16175
	Obs26	1	3	2.424	0.576	1.634	1.72239	0.111473	2.20156	2.64644	0.369714	1.68625	3.16175
	Obs27	1	2.66	2.424	0.236	0.669487	0.705701	0.111473	2.20156	2.64644	0.369714	1.68625	3.16175
	Obs28	1	2.54	2.424	0.116	0.32907	0.34687	0.111473	2.20156	2.64644	0.369714	1.68625	3.16175
	Obs29	1	2.25	2.424	-0.174	-0.493605	-0.520305	0.111473	2.20156	2.64644	0.369714	1.68625	3.16175
	Obs30	1	2.8	2.424	0.376	1.06664	1.12434	0.111473	2.20156	2.64644	0.369714	1.68625	3.16175
	Obs31	1	1.75	2.418	-0.668	-1.89499	-2.11866	0.157647	2.10342	2.73258	0.386154	1.64744	3.18856
	Obs32	1	2	2.418	-0.418	-1.18579	-1.32575	0.157647	2.10342	2.73258	0.386154	1.64744	3.18856
	Obs33	1	2.52	2.418	0.102	0.289354	0.323508	0.157647	2.10342	2.73258	0.386154	1.64744	3.18856
	Obs34	1	3	2.418	0.582	1.65102	1.8459	0.157647	2.10342	2.73258	0.386154	1.64744	3.18856
	Obs35	1	2.82	2.418	0.402	1.1404	1.275	0.157647	2.10342	2.73258	0.386154	1.64744	3.18856
	Obs36	1	2.65	3	-0.35	-0.992883	-1.11008	0.157647	2.68542	3.31458	0.386154	2.22944	3.77056
	Obs37	1	3.25	3	0.25	0.709202	0.792912	0.157647	2.68542	3.31458	0.386154	2.22944	3.77056
	Obs38	1	3	3	-1.33227e-15	-3.77939e-15	-4.22548e-15	0.157647	2.68542	3.31458	0.386154	2.22944	3.77056
	Obs39	1	3.2	3	0.2	0.567362	0.63433	0.157647	2.68542	3.31458	0.386154	2.22944	3.77056
	Obs40	1	2.9	3	-0.1	-0.283681	-0.317165	0.157647	2.68542	3.31458	0.386154	2.22944	3.77056
	Obs41	1	2	1.99	0.01	0.0283681	0.0317165	0.157647	1.67542	2.30458	0.386154	1.21944	2.76056
	Obs42	1	1.75	1.99	-0.24	-0.680834	-0.761195	0.157647	1.67542	2.30458	0.386154	1.21944	2.76056
	Obs43	1	1.6	1.99	-0.39	-1.10636	-1.23694	0.157647	1.67542	2.30458	0.386154	1.21944	2.76056
	Obs44	1	2.45	1.99	0.46	1.30493	1.45896	0.157647	1.67542	2.30458	0.386154	1.21944	2.76056
	Obs45	1	2.15	1.99	0.16	0.453889	0.507464	0.157647	1.67542	2.30458	0.386154	1.21944	2.76056
	Obs46	1	2.5	2.06	0.44	1.2482	1.39553	0.157647	1.74542	2.37458	0.386154	1.28944	2.83056
	Obs47	1	1.8	2.06	-0.26	-0.73757	-0.824628	0.157647	1.74542	2.37458	0.386154	1.28944	2.83056
	Obs48	1	1.75	2.06	-0.31	-0.879411	-0.983211	0.157647	1.74542	2.37458	0.386154	1.28944	2.83056
	Obs49	1	2.65	2.06	0.59	1.67372	1.87127	0.157647	1.74542	2.37458	0.386154	1.28944	2.83056
	Obs50	1	1.6	2.06	-0.46	-1.30493	-1.45896	0.157647	1.74542	2.37458	0.386154	1.28944	2.83056
	Obs51	1	2.3	1.91	0.39	1.10636	1.1662	0.111473	1.68756	2.13244	0.369714	1.17225	2.64775
	Obs52	1	1.8	1.91	-0.11	-0.312049	-0.328928	0.111473	1.68756	2.13244	0.369714	1.17225	2.64775
	Obs53	1	1.6	1.91	-0.31	-0.879411	-0.92698	0.111473	1.68756	2.13244	0.369714	1.17225	2.64775
	Obs54	1	2.4	1.91	0.49	1.39004	1.46523	0.111473	1.68756	2.13244	0.369714	1.17225	2.64775
	Obs55	1	2.2	1.91	0.29	0.822674	0.867175	0.111473	1.68756	2.13244	0.369714	1.17225	2.64775
	Obs56	1	1.75	1.91	-0.16	-0.453889	-0.478441	0.111473	1.68756	2.13244	0.369714	1.17225	2.64775
	Obs57	1	1.65	1.91	-0.26	-0.73757	-0.777467	0.111473	1.68756	2.13244	0.369714	1.17225	2.64775
	Obs58	1	1.6	1.91	-0.31	-0.879411	-0.92698	0.111473	1.68756	2.13244	0.369714	1.17225	2.64775
	Obs59	1	1.95	1.91	0.04	0.113472	0.11961	0.111473	1.68756	2.13244	0.369714	1.17225	2.64775
	Obs60	1	1.85	1.91	-0.06	-0.170208	-0.179415	0.111473	1.68756	2.13244	0.369714	1.17225	2.64775
	Obs61	1	1.45	1.85	-0.4	-1.13472	-1.1961	0.111473	1.62756	2.07244	0.369714	1.11225	2.58775
	Obs62	1	1.49	1.85	-0.36	-1.02125	-1.07649	0.111473	1.62756	2.07244	0.369714	1.11225	2.58775
	Obs63	1	1.4	1.85	-0.45	-1.27656	-1.34562	0.111473	1.62756	2.07244	0.369714	1.11225	2.58775
	Obs64	1	1.95	1.85	0.1	0.283681	0.299026	0.111473	1.62756	2.07244	0.369714	1.11225	2.58775
	Obs65	1	1.55	1.85	-0.3	-0.851042	-0.897077	0.111473	1.62756	2.07244	0.369714	1.11225	2.58775
	Obs66	1	1.8	1.85	-0.05	-0.14184	-0.149513	0.111473	1.62756	2.07244	0.369714	1.11225	2.58775
	Obs67	1	2	1.85	0.15	0.425521	0.448539	0.111473	1.62756	2.07244	0.369714	1.11225	2.58775
	Obs68	1	1.6	1.85	-0.25	-0.709202	-0.747565	0.111473	1.62756	2.07244	0.369714	1.11225	2.58775
	Obs69	1	3.26	1.85	1.41	3.9999	4.21626	0.111473	1.62756	2.07244	0.369714	1.11225	2.58775
	Obs70	1	2	1.85	0.15	0.425521	0.448539	0.111473	1.62756	2.07244	0.369714	1.11225	2.58775
	Obs71	1	2.05	2.17	-0.12	-0.340417	-0.380598	0.157647	1.85542	2.48458	0.386154	1.39944	2.94056
	Obs72	1	1.85	2.17	-0.32	-0.907779	-1.01493	0.157647	1.85542	2.48458	0.386154	1.39944	2.94056
	Obs73	1	1.9	2.17	-0.27	-0.765938	-0.856345	0.157647	1.85542	2.48458	0.386154	1.39944	2.94056
	Obs74	1	2.55	2.17	0.38	1.07799	1.20523	0.157647	1.85542	2.48458	0.386154	1.39944	2.94056
	Obs75	1	2.5	2.17	0.33	0.936147	1.04664	0.157647	1.85542	2.48458	0.386154	1.39944	2.94056
	Obs76	1	2.1	2.09	0.01	0.0283681	0.0317165	0.157647	1.77542	2.40458	0.386154	1.31944	2.86056
	Obs77	1	1.95	2.09	-0.14	-0.397153	-0.444031	0.157647	1.77542	2.40458	0.386154	1.31944	2.86056
	Obs78	1	1.9	2.09	-0.19	-0.538994	-0.602613	0.157647	1.77542	2.40458	0.386154	1.31944	2.86056
	Obs79	1	2.2	2.09	0.11	0.312049	0.348881	0.157647	1.77542	2.40458	0.386154	1.31944	2.86056
	Obs80	1	2.3	2.09	0.21	0.59573	0.666046	0.157647	1.77542	2.40458	0.386154	1.31944	2.86056
	Graphiques des moyennes :
	Station / Tukey (HSD) / Analyse des différences entre les modalités avec un intervalle de confiance à 95% :
	Contraste	Différence	Différence standardisée	Valeur critique	Pr > Diff	Significatif
	st1 vs st2	0.474167	5.70686	1.99547	< 0,0001	Oui
	Valeur critique du d de Tukey :			2.82202
	Modalité	Moyenne estimée	Groupes
	st1	2.48583	A
	st2	2.01167		B
	Date / Tukey (HSD) / Analyse des différences entre les modalités avec un intervalle de confiance à 95% :
	Contraste	Différence	Différence standardisée	Valeur critique	Pr > Diff	Significatif
	fr2 vs vg1	0.425	2.6959	2.9326	0.0893007	Non
	fr2 vs fl1	0.4175	3.05802	2.9326	0.0360383	Oui
	fr2 vs fl2	0.408	2.98844	2.9326	0.043289	Oui
	fr2 vs vg2	0.276	1.75075	2.9326	0.503924	Non
	fr2 vs fr1	0.251	1.59217	2.9326	0.606473	Non
	fr1 vs vg1	0.174	1.10373	2.9326	0.878183	Non
	fr1 vs fl1	0.1665	1.21955	2.9326	0.82584	Non
	fr1 vs fl2	0.157	1.14996	2.9326	0.858474	Non
	fr1 vs vg2	0.025	0.158582	2.9326	0.999985	Non
	vg2 vs vg1	0.149	0.945151	2.9326	0.93314	Non
	vg2 vs fl1	0.1415	1.03643	2.9326	0.903923	Non
	vg2 vs fl2	0.132	0.966848	2.9326	0.926788	Non
	fl2 vs vg1	0.017	0.124518	2.9326	0.999996	Non
	fl2 vs fl1	0.0095	0.0852224	2.9326	0.999999	Non
	fl1 vs vg1	0.0075	0.0549346	2.9326	1	Non
	Valeur critique du d de Tukey :			4.14733
	Les regroupements n'ont pas pu être faits avec la méthode exacte car la significativité des différences n'est pas transitive dans le cas en question. La moyenne harmonique des effectifs des différentes modalités du facteur a dû être utilisée.
	Moyenne harmonique :		12
	Modalité	Moyenne estimée	Groupes
	fr2	2.545	A
	fr1	2.294	A	B
	vg2	2.269	A	B
	fl2	2.137		B
	fl1	2.1275		B
	vg1	2.12		B
	Station*Date / Tukey (HSD) / Analyse des différences entre les modalités avec un intervalle de confiance à 95% :
	Contraste	Différence	Différence standardisée	Valeur critique	Pr > Diff	Significatif
	st1*fr2 vs st2*fl2	1.15	5.95617	3.38442	< 0,0001	Oui
	st1*fr2 vs st2*fl1	1.09	5.64541	3.38442	< 0,0001	Oui
	st1*fr2 vs st2*vg1	1.01	4.53024	3.38442	0.00138575	Oui
	st1*fr2 vs st2*vg2	0.94	4.21626	3.38442	0.00402147	Oui
	st1*fr2 vs st2*fr2	0.91	4.0817	3.38442	0.00624653	Oui
	st1*fr2 vs st2*fr1	0.83	3.72287	3.38442	0.0190838	Oui
	st1*fr2 vs st1*vg1	0.75	3.36404	3.38442	0.0528173	Non
	st1*fr2 vs st1*fl1	0.655	3.39243	3.38442	0.0489293	Oui
	st1*fr2 vs st1*fr1	0.582	2.6105	3.38442	0.294649	Non
	st1*fr2 vs st1*fl2	0.576	2.98326	3.38442	0.136381	Non
	st1*fr2 vs st1*vg2	0.522	2.34137	3.38442	0.458814	Non
	st1*vg2 vs st2*fl2	0.628	3.25259	3.38442	0.0707882	Non
	st1*vg2 vs st2*fl1	0.568	2.94183	3.38442	0.149807	Non
	st1*vg2 vs st2*vg1	0.488	2.18887	3.38442	0.563108	Non
	st1*vg2 vs st2*vg2	0.418	1.87489	3.38442	0.769999	Non
	st1*vg2 vs st2*fr2	0.388	1.74033	3.38442	0.842895	Non
	st1*vg2 vs st2*fr1	0.308	1.3815	3.38442	0.963237	Non
	st1*vg2 vs st1*vg1	0.228	1.02267	3.38442	0.996621	Non
	st1*vg2 vs st1*fl1	0.133	0.688844	3.38442	0.999916	Non
	st1*vg2 vs st1*fr1	0.06	0.269123	3.38442	1	Non
	st1*vg2 vs st1*fl2	0.054	0.279681	3.38442	1	Non
	st1*fl2 vs st2*fl2	0.574	3.64105	3.38442	0.0242975	Oui
	st1*fl2 vs st2*fl1	0.514	3.26045	3.38442	0.0693673	Non
	st1*fl2 vs st2*vg1	0.434	2.24781	3.38442	0.522372	Non
	st1*fl2 vs st2*vg2	0.364	1.88526	3.38442	0.763849	Non
	st1*fl2 vs st2*fr2	0.334	1.72988	3.38442	0.847966	Non
	st1*fl2 vs st2*fr1	0.254	1.31554	3.38442	0.97421	Non
	st1*fl2 vs st1*vg1	0.174	0.901195	3.38442	0.998906	Non
	st1*fl2 vs st1*fl1	0.079	0.50112	3.38442	0.999997	Non
	st1*fl2 vs st1*fr1	0.006	0.0310757	3.38442	1	Non
	st1*fr1 vs st2*fl2	0.568	2.94183	3.38442	0.149807	Non
	st1*fr1 vs st2*fl1	0.508	2.63107	3.38442	0.283675	Non
	st1*fr1 vs st2*vg1	0.428	1.91975	3.38442	0.742913	Non
	st1*fr1 vs st2*vg2	0.358	1.60577	3.38442	0.901002	Non
	st1*fr1 vs st2*fr2	0.328	1.47121	3.38442	0.943297	Non
	st1*fr1 vs st2*fr1	0.248	1.11238	3.38442	0.993103	Non
	st1*fr1 vs st1*vg1	0.168	0.753545	3.38442	0.999797	Non
	st1*fr1 vs st1*fl1	0.073	0.378087	3.38442	1	Non
	st1*fl1 vs st2*fl2	0.495	3.13993	3.38442	0.0939978	Non
	st1*fl1 vs st2*fl1	0.435	2.75933	3.38442	0.22115	Non
	st1*fl1 vs st2*vg1	0.355	1.83864	3.38442	0.790944	Non
	st1*fl1 vs st2*vg2	0.285	1.47609	3.38442	0.942029	Non
	st1*fl1 vs st2*fr2	0.255	1.32072	3.38442	0.973451	Non
	st1*fl1 vs st2*fr1	0.175	0.906374	3.38442	0.998847	Non
	st1*fl1 vs st1*vg1	0.095	0.492032	3.38442	0.999997	Non
	st1*vg1 vs st2*fl2	0.4	2.07171	3.38442	0.643779	Non
	st1*vg1 vs st2*fl1	0.34	1.76095	3.38442	0.832625	Non
	st1*vg1 vs st2*vg1	0.26	1.1662	3.38442	0.989849	Non
	st1*vg1 vs st2*vg2	0.19	0.852224	3.38442	0.999347	Non
	st1*vg1 vs st2*fr2	0.16	0.717662	3.38442	0.999874	Non
	st1*vg1 vs st2*fr1	0.08	0.358831	3.38442	1	Non
	st2*fr1 vs st2*fl2	0.32	1.65737	3.38442	0.880585	Non
	st2*fr1 vs st2*fl1	0.26	1.34661	3.38442	0.9694	Non
	st2*fr1 vs st2*vg1	0.18	0.80737	3.38442	0.999607	Non
	st2*fr1 vs st2*vg2	0.11	0.493393	3.38442	0.999997	Non
	st2*fr1 vs st2*fr2	0.08	0.358831	3.38442	1	Non
	st2*fr2 vs st2*fl2	0.24	1.24303	3.38442	0.983202	Non
	st2*fr2 vs st2*fl1	0.18	0.93227	3.38442	0.998511	Non
	st2*fr2 vs st2*vg1	0.1	0.448539	3.38442	0.999999	Non
	st2*fr2 vs st2*vg2	0.03	0.134562	3.38442	1	Non
	st2*vg2 vs st2*fl2	0.21	1.08765	3.38442	0.994283	Non
	st2*vg2 vs st2*fl1	0.15	0.776892	3.38442	0.999728	Non
	st2*vg2 vs st2*vg1	0.07	0.313977	3.38442	1	Non
	st2*vg1 vs st2*fl2	0.14	0.725099	3.38442	0.999861	Non
	st2*vg1 vs st2*fl1	0.08	0.414342	3.38442	1	Non
	st2*fl1 vs st2*fl2	0.06	0.380598	3.38442	1	Non
	Valeur critique du d de Tukey :			4.78629
	Les regroupements n'ont pas pu être faits avec la méthode exacte car la significativité des différences n'est pas transitive dans le cas en question. La moyenne harmonique des effectifs des différentes modalités du facteur a dû être utilisée.
	Moyenne harmonique :		6
	Modalité	Moyenne estimée	Groupes
	st1*fr2	3	A
	st1*vg2	2.478	A	B
	st1*fl2	2.424	A	B
	st1*fr1	2.418	A	B
	st1*fl1	2.345		B
	st1*vg1	2.25		B
	st2*fr1	2.17		B
	st2*fr2	2.09		B
	st2*vg2	2.06		B
	st2*vg1	1.99		B
	st2*fl1	1.91		B
	st2*fl2	1.85		B
	Régression de la variable DPPH (IC50 en µg/ml) :
	Coefficients d'ajustement (Variable DPPH (IC50 en µg/ml)) :
	Observations	80
	Somme des poids	80
	DDL	68
	R²	0.411499
	R² ajusté	0.3163
	MCE	2.1246
	RMCE	1.4576
	MAPE	26.8989
	DW	1.47245
	Cp	12
	AIC	71.285
	SBC	99.8693
	PC	0.796207
	Analyse de la variance (Variable DPPH (IC50 en µg/ml)) :
	Source	DDL	Somme des carrés	Moyenne des carrés	F	Pr > F
	Modèle	11	101.02	9.18361	4.32252	< 0,0001
	Erreur	68	144.472	2.1246
	Total corrigé	79	245.492
	Calculé contre le modèle Y=Moyenne(Y)
	Analyse Type I Sum of Squares (Variable DPPH (IC50 en µg/ml)) :
	Source	DDL	Somme des carrés	Moyenne des carrés	F	Pr > F
	Station	1	6.20312	6.20312	2.91967	0.0920666
	Date	5	61.1541	12.2308	5.75678	0.00017308
	Station*Date	5	33.6625	6.7325	3.16884	0.0124745
	Analyse Type II Sum of Squares (Variable DPPH (IC50 en µg/ml)) :
	Source	DDL	Somme des carrés	Moyenne des carrés	F	Pr > F
	Station	1	6.20312	6.20312	2.91967	0.0920666
	Date	5	61.1541	12.2308	5.75678	0.00017308
	Station*Date	5	33.6625	6.7325	3.16884	0.0124745
	Analyse Type III Sum of Squares (Variable DPPH (IC50 en µg/ml)) :
	Source	DDL	Somme des carrés	Moyenne des carrés	F	Pr > F
	Station	1	4.1472	4.1472	1.952	0.166915
	Date	5	61.1541	12.2308	5.75678	0.00017308
	Station*Date	5	33.6625	6.7325	3.16884	0.0124745
	Paramètres du modèle (Variable DPPH (IC50 en µg/ml)) :
	Source	Valeur	Erreur standard	t	Pr > |t|	Borne inférieure (95%)	Borne supérieure (95%)
	Constante	5.322	0.651858	8.16435	< 0,0001	4.02124	6.62276
	Station-st1	0.302	0.921867	0.327596	0.744223	-1.53756	2.14156
	Station-st2	0	0
	Date-fl1	-0.612	0.79836	-0.766572	0.445989	-2.2051	0.981102
	Date-fl2	-0.465	0.79836	-0.582444	0.562194	-2.0581	1.1281
	Date-fr1	-2.382	0.921867	-2.58389	0.0119221	-4.22156	-0.542444
	Date-fr2	-1.582	0.921867	-1.71608	0.0906997	-3.42156	0.257556
	Date-vg1	-1.282	0.921867	-1.39066	0.168864	-3.12156	0.557556
	Date-vg2	0	0
	Station-st1*Date-fl1	-2.08033	1.12905	-1.84255	0.0697545	-4.33332	0.172654
	Station-st1*Date-fl2	-0.099	1.12905	-0.0876842	0.930385	-2.35199	2.15399
	Station-st1*Date-fr1	1.498	1.30372	1.14902	0.254572	-1.10353	4.09953
	Station-st1*Date-fr2	-2.45533	1.30372	-1.88333	0.0639324	-5.05686	0.146192
	Station-st1*Date-vg1	-1.55533	1.30372	-1.193	0.237015	-4.15686	1.04619
	Station-st1*Date-vg2	0	0
	Station-st2*Date-fl1	0	0
	Station-st2*Date-fl2	0	0
	Station-st2*Date-fr1	0	0
	Station-st2*Date-fr2	0	0
	Station-st2*Date-vg1	0	0
	Station-st2*Date-vg2	0	0
	Equation du modèle (Variable DPPH (IC50 en µg/ml)) :
	DPPH (IC50 en µg/ml) = 5,322+0,301999999999998*Station-st1-0,611999999999998*Date-fl1-0,464999999999998*Date-fl2-2,382*Date-fr1-1,582*Date-fr2-1,282*Date-vg1-2,08033333333333*Station-st1*Date-fl1-9,89999999999983E-02*Station-st1*Date-fl2+1,498*Station-st1*Date-fr1-2,45533333333333*Station-st1*Date-fr2-1,55533333333333*Station-st1*Date-vg1
	Coefficients normalisés (Variable DPPH (IC50 en µg/ml)) :
	Source	Valeur	Erreur standard	t	Pr > |t|	Borne inférieure (95%)	Borne supérieure (95%)
	Station-st1	0.0861992	0.263126	0.327596	0.744223	-0.438861	0.611259
	Station-st2	0	0
	Date-fl1	-0.151279	0.197345	-0.766572	0.445989	-0.545074	0.242516
	Date-fl2	-0.114942	0.197345	-0.582444	0.562194	-0.508737	0.278853
	Date-fr1	-0.449704	0.174042	-2.58389	0.0119221	-0.796999	-0.102409
	Date-fr2	-0.29867	0.174042	-1.71608	0.0906997	-0.645965	0.0486247
	Date-vg1	-0.242032	0.174042	-1.39066	0.168864	-0.589327	0.105263
	Date-vg2	0	0
	Station-st1*Date-fl1	-0.392752	0.213157	-1.84255	0.0697545	-0.818099	0.0325957
	Station-st1*Date-fl2	-0.0186905	0.213157	-0.0876842	0.930385	-0.444038	0.406657
	Station-st1*Date-fr1	0.206997	0.18015	1.14902	0.254572	-0.152487	0.566481
	Station-st1*Date-fr2	-0.339283	0.18015	-1.88333	0.0639324	-0.698767	0.0202011
	Station-st1*Date-vg1	-0.214919	0.18015	-1.193	0.237015	-0.574403	0.144565
	Station-st1*Date-vg2	0	0
	Station-st2*Date-fl1	0	0
	Station-st2*Date-fl2	0	0
	Station-st2*Date-fr1	0	0
	Station-st2*Date-fr2	0	0
	Station-st2*Date-vg1	0	0
	Station-st2*Date-vg2	0	0
	Prédictions et résidus (Variable DPPH (IC50 en µg/ml)) :
	Observation	Poids	DPPH (IC50 en µg/ml)	Préd(DPPH (IC50 en µg/ml))	Résidu	Résidu std.	Résidus studentisés	Ecart-type sur la préd. (Moyenne)	Borne inférieure 95% (Moyenne)	Borne supérieure 95% (Moyenne)	Ecart-type sur la préd. (Observation)	Borne inférieure 95% (Observation)	Borne supérieure 95% (Observation)
	Obs1	1	3.7	2.78667	0.913333	0.626601	0.700561	0.651858	1.4859	4.08743	1.59672	-0.399538	5.97287
	Obs2	1	2.86667	2.78667	0.08	0.0548848	0.061363	0.651858	1.4859	4.08743	1.59672	-0.399538	5.97287
	Obs3	1	1.56667	2.78667	-1.22	-0.836993	-0.935786	0.651858	1.4859	4.08743	1.59672	-0.399538	5.97287
	Obs4	1	3.36667	2.78667	0.58	0.397915	0.444882	0.651858	1.4859	4.08743	1.59672	-0.399538	5.97287
	Obs5	1	2.43333	2.78667	-0.353333	-0.242408	-0.27102	0.651858	1.4859	4.08743	1.59672	-0.399538	5.97287
	Obs6	1	5.3	5.624	-0.324	-0.222283	-0.24852	0.651858	4.32324	6.92476	1.59672	2.4378	8.8102
	Obs7	1	6.13	5.624	0.506	0.347146	0.388121	0.651858	4.32324	6.92476	1.59672	2.4378	8.8102
	Obs8	1	5.86	5.624	0.236	0.16191	0.181021	0.651858	4.32324	6.92476	1.59672	2.4378	8.8102
	Obs9	1	5.6	5.624	-0.024	-0.0164654	-0.0184089	0.651858	4.32324	6.92476	1.59672	2.4378	8.8102
	Obs10	1	5.23	5.624	-0.394	-0.270308	-0.302213	0.651858	4.32324	6.92476	1.59672	2.4378	8.8102
	Obs11	1	3	2.93167	0.0683333	0.0468807	0.0494166	0.460933	2.01189	3.85144	1.52874	-0.118892	5.98223
	Obs12	1	4.3	2.93167	1.36833	0.938758	0.989538	0.460933	2.01189	3.85144	1.52874	-0.118892	5.98223
	Obs13	1	2.43333	2.93167	-0.498333	-0.341886	-0.36038	0.460933	2.01189	3.85144	1.52874	-0.118892	5.98223
	Obs14	1	2.78333	2.93167	-0.148333	-0.101766	-0.10727	0.460933	2.01189	3.85144	1.52874	-0.118892	5.98223
	Obs15	1	3.16667	2.93167	0.235	0.161224	0.169945	0.460933	2.01189	3.85144	1.52874	-0.118892	5.98223
	Obs16	1	1.66667	2.93167	-1.265	-0.867866	-0.914811	0.460933	2.01189	3.85144	1.52874	-0.118892	5.98223
	Obs17	1	1.7	2.93167	-1.23167	-0.844997	-0.890705	0.460933	2.01189	3.85144	1.52874	-0.118892	5.98223
	Obs18	1	2.23333	2.93167	-0.698333	-0.479098	-0.505014	0.460933	2.01189	3.85144	1.52874	-0.118892	5.98223
	Obs19	1	2.43333	2.93167	-0.498333	-0.341886	-0.36038	0.460933	2.01189	3.85144	1.52874	-0.118892	5.98223
	Obs20	1	5.6	2.93167	2.66833	1.83064	1.92966	0.460933	2.01189	3.85144	1.52874	-0.118892	5.98223
	Obs21	1	4.99	5.06	-0.07	-0.0480242	-0.0506219	0.460933	4.14022	5.97978	1.52874	2.00944	8.11056
	Obs22	1	4.51	5.06	-0.55	-0.377333	-0.397744	0.460933	4.14022	5.97978	1.52874	2.00944	8.11056
	Obs23	1	3.48	5.06	-1.58	-1.08397	-1.14261	0.460933	4.14022	5.97978	1.52874	2.00944	8.11056
	Obs24	1	4.4	5.06	-0.66	-0.452799	-0.477292	0.460933	4.14022	5.97978	1.52874	2.00944	8.11056
	Obs25	1	5.73	5.06	0.67	0.45966	0.484524	0.460933	4.14022	5.97978	1.52874	2.00944	8.11056
	Obs26	1	5.53	5.06	0.47	0.322448	0.33989	0.460933	4.14022	5.97978	1.52874	2.00944	8.11056
	Obs27	1	5.7	5.06	0.64	0.439078	0.462829	0.460933	4.14022	5.97978	1.52874	2.00944	8.11056
	Obs28	1	4.4	5.06	-0.66	-0.452799	-0.477292	0.460933	4.14022	5.97978	1.52874	2.00944	8.11056
	Obs29	1	5.73	5.06	0.67	0.45966	0.484524	0.460933	4.14022	5.97978	1.52874	2.00944	8.11056
	Obs30	1	6.13	5.06	1.07	0.734084	0.773792	0.460933	4.14022	5.97978	1.52874	2.00944	8.11056
	Obs31	1	5.2	4.74	0.46	0.315587	0.352838	0.651858	3.43924	6.04076	1.59672	1.5538	7.9262
	Obs32	1	5.46667	4.74	0.726667	0.498537	0.557381	0.651858	3.43924	6.04076	1.59672	1.5538	7.9262
	Obs33	1	5.93333	4.74	1.19333	0.818698	0.915332	0.651858	3.43924	6.04076	1.59672	1.5538	7.9262
	Obs34	1	4.93333	4.74	0.193333	0.132638	0.148294	0.651858	3.43924	6.04076	1.59672	1.5538	7.9262
	Obs35	1	2.16667	4.74	-2.57333	-1.76546	-1.97384	0.651858	3.43924	6.04076	1.59672	1.5538	7.9262
	Obs36	1	1.93333	1.58667	0.346667	0.237834	0.265907	0.651858	0.285904	2.88743	1.59672	-1.59954	4.77287
	Obs37	1	2.06667	1.58667	0.48	0.329309	0.368178	0.651858	0.285904	2.88743	1.59672	-1.59954	4.77287
	Obs38	1	1	1.58667	-0.586667	-0.402488	-0.449996	0.651858	0.285904	2.88743	1.59672	-1.59954	4.77287
	Obs39	1	1.3	1.58667	-0.286667	-0.19667	-0.219884	0.651858	0.285904	2.88743	1.59672	-1.59954	4.77287
	Obs40	1	1.63333	1.58667	0.0466667	0.0320161	0.0357951	0.651858	0.285904	2.88743	1.59672	-1.59954	4.77287
	Obs41	1	5.7	4.04	1.66	1.13886	1.27328	0.651858	2.73924	5.34076	1.59672	0.853795	7.2262
	Obs42	1	5.9	4.04	1.86	1.27607	1.42669	0.651858	2.73924	5.34076	1.59672	0.853795	7.2262
	Obs43	1	3	4.04	-1.04	-0.713502	-0.79772	0.651858	2.73924	5.34076	1.59672	0.853795	7.2262
	Obs44	1	2.6	4.04	-1.44	-0.987926	-1.10453	0.651858	2.73924	5.34076	1.59672	0.853795	7.2262
	Obs45	1	3	4.04	-1.04	-0.713502	-0.79772	0.651858	2.73924	5.34076	1.59672	0.853795	7.2262
	Obs46	1	6	5.322	0.678	0.465148	0.520052	0.651858	4.02124	6.62276	1.59672	2.1358	8.5082
	Obs47	1	5.33	5.322	0.008	0.00548848	0.0061363	0.651858	4.02124	6.62276	1.59672	2.1358	8.5082
	Obs48	1	5.76	5.322	0.438	0.300494	0.335963	0.651858	4.02124	6.62276	1.59672	2.1358	8.5082
	Obs49	1	4.06	5.322	-1.262	-0.865807	-0.968002	0.651858	4.02124	6.62276	1.59672	2.1358	8.5082
	Obs50	1	5.46	5.322	0.138	0.0946762	0.105851	0.651858	4.02124	6.62276	1.59672	2.1358	8.5082
	Obs51	1	2.5	4.71	-2.21	-1.51619	-1.59821	0.460933	3.79022	5.62978	1.52874	1.65944	7.76056
	Obs52	1	2.6	4.71	-2.11	-1.44759	-1.52589	0.460933	3.79022	5.62978	1.52874	1.65944	7.76056
	Obs53	1	3.1	4.71	-1.61	-1.10456	-1.1643	0.460933	3.79022	5.62978	1.52874	1.65944	7.76056
	Obs54	1	2.8	4.71	-1.91	-1.31037	-1.38126	0.460933	3.79022	5.62978	1.52874	1.65944	7.76056
	Obs55	1	2.7	4.71	-2.01	-1.37898	-1.45357	0.460933	3.79022	5.62978	1.52874	1.65944	7.76056
	Obs56	1	3.4	4.71	-1.31	-0.898738	-0.947353	0.460933	3.79022	5.62978	1.52874	1.65944	7.76056
	Obs57	1	9.3	4.71	4.59	3.14901	3.31935	0.460933	3.79022	5.62978	1.52874	1.65944	7.76056
	Obs58	1	11	4.71	6.29	4.31532	4.54874	0.460933	3.79022	5.62978	1.52874	1.65944	7.76056
	Obs59	1	4.4	4.71	-0.31	-0.212679	-0.224183	0.460933	3.79022	5.62978	1.52874	1.65944	7.76056
	Obs60	1	5.3	4.71	0.59	0.404775	0.426671	0.460933	3.79022	5.62978	1.52874	1.65944	7.76056
	Obs61	1	5.16	4.857	0.303	0.207876	0.219121	0.460933	3.93722	5.77678	1.52874	1.80644	7.90756
	Obs62	1	4.73	4.857	-0.127	-0.0871296	-0.0918426	0.460933	3.93722	5.77678	1.52874	1.80644	7.90756
	Obs63	1	4	4.857	-0.857	-0.587953	-0.619757	0.460933	3.93722	5.77678	1.52874	1.80644	7.90756
	Obs64	1	6.13	4.857	1.273	0.873354	0.920596	0.460933	3.93722	5.77678	1.52874	1.80644	7.90756
	Obs65	1	3.8	4.857	-1.057	-0.725165	-0.764391	0.460933	3.93722	5.77678	1.52874	1.80644	7.90756
	Obs66	1	4.36	4.857	-0.497	-0.340972	-0.359416	0.460933	3.93722	5.77678	1.52874	1.80644	7.90756
	Obs67	1	5.6	4.857	0.743	0.509742	0.537316	0.460933	3.93722	5.77678	1.52874	1.80644	7.90756
	Obs68	1	3.63	4.857	-1.227	-0.841795	-0.88733	0.460933	3.93722	5.77678	1.52874	1.80644	7.90756
	Obs69	1	5.13	4.857	0.273	0.187294	0.197426	0.460933	3.93722	5.77678	1.52874	1.80644	7.90756
	Obs70	1	6.03	4.857	1.173	0.804748	0.848279	0.460933	3.93722	5.77678	1.52874	1.80644	7.90756
	Obs71	1	3.2	2.94	0.26	0.178376	0.19943	0.651858	1.63924	4.24076	1.59672	-0.246205	6.1262
	Obs72	1	3.4	2.94	0.46	0.315587	0.352838	0.651858	1.63924	4.24076	1.59672	-0.246205	6.1262
	Obs73	1	1.5	2.94	-1.44	-0.987926	-1.10453	0.651858	1.63924	4.24076	1.59672	-0.246205	6.1262
	Obs74	1	2.1	2.94	-0.84	-0.57629	-0.644312	0.651858	1.63924	4.24076	1.59672	-0.246205	6.1262
	Obs75	1	4.5	2.94	1.56	1.07025	1.19658	0.651858	1.63924	4.24076	1.59672	-0.246205	6.1262
	Obs76	1	3.8	3.74	0.06	0.0411636	0.0460223	0.651858	2.43924	5.04076	1.59672	0.553795	6.9262
	Obs77	1	2.9	3.74	-0.84	-0.57629	-0.644312	0.651858	2.43924	5.04076	1.59672	0.553795	6.9262
	Obs78	1	4.4	3.74	0.66	0.452799	0.506245	0.651858	2.43924	5.04076	1.59672	0.553795	6.9262
	Obs79	1	2.6	3.74	-1.14	-0.782108	-0.874423	0.651858	2.43924	5.04076	1.59672	0.553795	6.9262
	Obs80	1	5	3.74	1.26	0.864435	0.966468	0.651858	2.43924	5.04076	1.59672	0.553795	6.9262
	Graphiques des moyennes :
	Station / Tukey (HSD) / Analyse des différences entre les modalités avec un intervalle de confiance à 95% :
	Contraste	Différence	Différence standardisée	Valeur critique	Pr > Diff	Significatif
	st2 vs st1	0.48	1.39714	1.99547	0.166915	Non
	Valeur critique du d de Tukey :			2.82202
	Modalité	Moyenne estimée	Groupes
	st2	4.26817	A
	st1	3.78817	A
	Date / Tukey (HSD) / Analyse des différences entre les modalités avec un intervalle de confiance à 95% :
	Contraste	Différence	Différence standardisée	Valeur critique	Pr > Diff	Significatif
	vg2 vs fr2	2.80967	4.31024	2.9326	0.000750165	Oui
	vg2 vs vg1	2.05967	3.15969	2.9326	0.0273737	Oui
	vg2 vs fl1	1.65217	2.92665	2.9326	0.0507665	Non
	vg2 vs fr1	1.633	2.50515	2.9326	0.137073	Non
	vg2 vs fl2	0.5145	0.911385	2.9326	0.942303	Non
	fl2 vs fr2	2.29517	4.06565	2.9326	0.00171311	Oui
	fl2 vs vg1	1.54517	2.73711	2.9326	0.081026	Non
	fl2 vs fl1	1.13767	2.46818	2.9326	0.148307	Non
	fl2 vs fr1	1.1185	1.98131	2.9326	0.363641	Non
	fr1 vs fr2	1.17667	1.8051	2.9326	0.469439	Non
	fr1 vs vg1	0.426667	0.654539	2.9326	0.986178	Non
	fr1 vs fl1	0.0191667	0.0339518	2.9326	1	Non
	fl1 vs fr2	1.1575	2.05039	2.9326	0.325584	Non
	fl1 vs vg1	0.4075	0.721845	2.9326	0.978613	Non
	vg1 vs fr2	0.75	1.15056	2.9326	0.858211	Non
	Valeur critique du d de Tukey :			4.14733
	Modalité	Moyenne estimée	Groupes
	vg2	5.473	A
	fl2	4.9585	A	B
	fr1	3.84	A	B	C
	fl1	3.82083	A	B	C
	vg1	3.41333		B	C
	fr2	2.66333			C
	Station*Date / Tukey (HSD) / Analyse des différences entre les modalités avec un intervalle de confiance à 95% :
	Contraste	Différence	Différence standardisée	Valeur critique	Pr > Diff	Significatif
	st1*vg2 vs st1*fr2	4.03733	4.37952	3.38442	0.00232504	Oui
	st1*vg2 vs st1*vg1	2.83733	3.07781	3.38442	0.109292	Non
	st1*vg2 vs st1*fl1	2.69233	3.37233	3.38442	0.051655	Non
	st1*vg2 vs st2*fr1	2.684	2.91148	3.38442	0.16027	Non
	st1*vg2 vs st2*fr2	1.884	2.04368	3.38442	0.662718	Non
	st1*vg2 vs st2*vg1	1.584	1.71825	3.38442	0.853499	Non
	st1*vg2 vs st2*fl1	0.914	1.14485	3.38442	0.991261	Non
	st1*vg2 vs st1*fr1	0.884	0.958924	3.38442	0.998082	Non
	st1*vg2 vs st2*fl2	0.767	0.96072	3.38442	0.99805	Non
	st1*vg2 vs st1*fl2	0.564	0.706448	3.38442	0.999892	Non
	st1*vg2 vs st2*vg2	0.302	0.327596	3.38442	1	Non
	st2*vg2 vs st1*fr2	3.73533	4.05192	3.38442	0.00687574	Oui
	st2*vg2 vs st1*vg1	2.53533	2.75022	3.38442	0.225255	Non
	st2*vg2 vs st1*fl1	2.39033	2.99405	3.38442	0.133045	Non
	st2*vg2 vs st2*fr1	2.382	2.58389	3.38442	0.309211	Non
	st2*vg2 vs st2*fr2	1.582	1.71608	3.38442	0.854519	Non
	st2*vg2 vs st2*vg1	1.282	1.39066	3.38442	0.961478	Non
	st2*vg2 vs st2*fl1	0.612	0.766572	3.38442	0.999761	Non
	st2*vg2 vs st1*fr1	0.582	0.631328	3.38442	0.999965	Non
	st2*vg2 vs st2*fl2	0.465	0.582444	3.38442	0.999984	Non
	st2*vg2 vs st1*fl2	0.262	0.328173	3.38442	1	Non
	st1*fl2 vs st1*fr2	3.47333	4.35059	3.38442	0.00256475	Oui
	st1*fl2 vs st1*vg1	2.27333	2.8475	3.38442	0.184133	Non
	st1*fl2 vs st1*fl1	2.12833	3.26503	3.38442	0.0685528	Non
	st1*fl2 vs st2*fr1	2.12	2.65544	3.38442	0.271011	Non
	st1*fl2 vs st2*fr2	1.32	1.65339	3.38442	0.882243	Non
	st1*fl2 vs st2*vg1	1.02	1.27762	3.38442	0.979279	Non
	st1*fl2 vs st2*fl1	0.35	0.536927	3.38442	0.999993	Non
	st1*fl2 vs st1*fr1	0.32	0.400822	3.38442	1	Non
	st1*fl2 vs st2*fl2	0.203	0.311417	3.38442	1	Non
	st2*fl2 vs st1*fr2	3.27033	4.09631	3.38442	0.00595797	Oui
	st2*fl2 vs st1*vg1	2.07033	2.59323	3.38442	0.304049	Non
	st2*fl2 vs st1*fl1	1.92533	2.95361	3.38442	0.145891	Non
	st2*fl2 vs st2*fr1	1.917	2.40117	3.38442	0.419495	Non
	st2*fl2 vs st2*fr2	1.117	1.39912	3.38442	0.9598	Non
	st2*fl2 vs st2*vg1	0.817	1.02335	3.38442	0.996601	Non
	st2*fl2 vs st2*fl1	0.147	0.225509	3.38442	1	Non
	st2*fl2 vs st1*fr1	0.117	0.14655	3.38442	1	Non
	st1*fr1 vs st1*fr2	3.15333	3.4206	3.38442	0.0453213	Oui
	st1*fr1 vs st1*vg1	1.95333	2.11889	3.38442	0.611496	Non
	st1*fr1 vs st1*fl1	1.80833	2.26506	3.38442	0.510517	Non
	st1*fr1 vs st2*fr1	1.8	1.95256	3.38442	0.722368	Non
	st1*fr1 vs st2*fr2	1	1.08476	3.38442	0.99441	Non
	st1*fr1 vs st2*vg1	0.7	0.759329	3.38442	0.999782	Non
	st1*fr1 vs st2*fl1	0.03	0.037577	3.38442	1	Non
	st2*fl1 vs st1*fr2	3.12333	3.91219	3.38442	0.0107049	Oui
	st2*fl1 vs st1*vg1	1.92333	2.40911	3.38442	0.414379	Non
	st2*fl1 vs st1*fl1	1.77833	2.7281	3.38442	0.235431	Non
	st2*fl1 vs st2*fr1	1.77	2.21705	3.38442	0.543601	Non
	st2*fl1 vs st2*fr2	0.97	1.21499	3.38442	0.985935	Non
	st2*fl1 vs st2*vg1	0.67	0.839221	3.38442	0.999434	Non
	st2*vg1 vs st1*fr2	2.45333	2.66127	3.38442	0.268039	Non
	st2*vg1 vs st1*vg1	1.25333	1.35956	3.38442	0.96721	Non
	st2*vg1 vs st1*fl1	1.10833	1.38826	3.38442	0.961944	Non
	st2*vg1 vs st2*fr1	1.1	1.19323	3.38442	0.987806	Non
	st2*vg1 vs st2*fr2	0.3	0.325427	3.38442	1	Non
	st2*fr2 vs st1*fr2	2.15333	2.33584	3.38442	0.462512	Non
	st2*fr2 vs st1*vg1	0.953333	1.03413	3.38442	0.996279	Non
	st2*fr2 vs st1*fl1	0.808333	1.01249	3.38442	0.996902	Non
	st2*fr2 vs st2*fr1	0.8	0.867805	3.38442	0.999227	Non
	st2*fr1 vs st1*fr2	1.35333	1.46804	3.38442	0.944109	Non
	st2*fr1 vs st1*vg1	0.153333	0.166329	3.38442	1	Non
	st2*fr1 vs st1*fl1	0.00833333	0.0104381	3.38442	1	Non
	st1*fl1 vs st1*fr2	1.345	1.6847	3.38442	0.868821	Non
	st1*fl1 vs st1*vg1	0.145	0.181622	3.38442	1	Non
	st1*vg1 vs st1*fr2	1.2	1.30171	3.38442	0.976157	Non
	Valeur critique du d de Tukey :			4.78629
	Modalité	Moyenne estimée	Groupes
	st1*vg2	5.624	A
	st2*vg2	5.322	A
	st1*fl2	5.06	A
	st2*fl2	4.857	A
	st1*fr1	4.74	A
	st2*fl1	4.71	A
	st2*vg1	4.04	A	B
	st2*fr2	3.74	A	B
	st2*fr1	2.94	A	B
	st1*fl1	2.93167	A	B
	st1*vg1	2.78667	A	B
	st1*fr2	1.58667		B
	Régression de la variable Tricyclene :
	Coefficients d'ajustement (Variable Tricyclene) :
	Observations	80
	Somme des poids	80
	DDL	68
	R²	0.90762
	R² ajusté	0.892676
	MCE	0.00258267
	RMCE	0.05082
	MAPE	13.8434
	DW	1.63433
	Cp	12
	AIC	-465.716
	SBC	-437.132
	PC	0.124984
	Analyse de la variance (Variable Tricyclene) :
	Source	DDL	Somme des carrés	Moyenne des carrés	F	Pr > F
	Modèle	11	1.72546	0.15686	60.7357	< 0,0001
	Erreur	68	0.175622	0.00258267
	Total corrigé	79	1.90109
	Calculé contre le modèle Y=Moyenne(Y)
	Analyse Type I Sum of Squares (Variable Tricyclene) :
	Source	DDL	Somme des carrés	Moyenne des carrés	F	Pr > F
	Station	1	1.32598	1.32598	513.413	< 0,0001
	Date	5	0.259806	0.0519613	20.1192	< 0,0001
	Station*Date	5	0.139679	0.0279358	10.8166	< 0,0001
	Analyse Type II Sum of Squares (Variable Tricyclene) :
	Source	DDL	Somme des carrés	Moyenne des carrés	F	Pr > F
	Station	1	1.32598	1.32598	513.413	< 0,0001
	Date	5	0.259806	0.0519613	20.1192	< 0,0001
	Station*Date	5	0.139679	0.0279358	10.8166	< 0,0001
	Analyse Type III Sum of Squares (Variable Tricyclene) :
	Source	DDL	Somme des carrés	Moyenne des carrés	F	Pr > F
	Station	1	1.08363	1.08363	419.576	< 0,0001
	Date	5	0.259806	0.0519613	20.1192	< 0,0001
	Station*Date	5	0.139679	0.0279358	10.8166	< 0,0001
	Paramètres du modèle (Variable Tricyclene) :
	Source	Valeur	Erreur standard	t	Pr > |t|	Borne inférieure (95%)	Borne supérieure (95%)
	Constante	0.066	0.0227274	2.90398	0.00496511	0.0206482	0.111352
	Station-st1	0.298	0.0321414	9.27153	< 0,0001	0.233863	0.362137
	Station-st2	0	0
	Date-fl1	0.0907746	0.0278353	3.26114	0.0017361	0.0352302	0.146319
	Date-fl2	0.007	0.0278353	0.25148	0.802202	-0.0485444	0.0625444
	Date-fr1	0.206582	0.0321414	6.42729	< 0,0001	0.142445	0.270719
	Date-fr2	0.014	0.0321414	0.435575	0.664524	-0.0501372	0.0781372
	Date-vg1	0.206582	0.0321414	6.42729	< 0,0001	0.142445	0.270719
	Date-vg2	0	0
	Station-st1*Date-fl1	0.0187254	0.039365	0.475686	0.635823	-0.0598263	0.097277
	Station-st1*Date-fl2	-0.027	0.039365	-0.685888	0.495116	-0.105552	0.0515517
	Station-st1*Date-fr1	-0.232582	0.0454548	-5.11678	< 0,0001	-0.323286	-0.141878
	Station-st1*Date-fr2	0.033	0.0454548	0.725996	0.470333	-0.0577037	0.123704
	Station-st1*Date-vg1	-0.107982	0.0454548	-2.37559	0.0203454	-0.198686	-0.0172784
	Station-st1*Date-vg2	0	0
	Station-st2*Date-fl1	0	0
	Station-st2*Date-fl2	0	0
	Station-st2*Date-fr1	0	0
	Station-st2*Date-fr2	0	0
	Station-st2*Date-vg1	0	0
	Station-st2*Date-vg2	0	0
	Equation du modèle (Variable Tricyclene) :
	Tricyclene = 6,60000000000006E-02+0,297999999999999*Station-st1+9,07746268656712E-02*Date-fl1+6,99999999999957E-03*Date-fl2+0,206582089552238*Date-fr1+1,39999999999995E-02*Date-fr2+0,206582089552238*Date-vg1+1,87253731343291E-02*Station-st1*Date-fl1-2,69999999999994E-02*Station-st1*Date-fl2-0,232582089552238*Station-st1*Date-fr1+3,30000000000008E-02*Station-st1*Date-fr2-0,107982089552238*Station-…
	Coefficients normalisés (Variable Tricyclene) :
	Source	Valeur	Erreur standard	t	Pr > |t|	Borne inférieure (95%)	Borne supérieure (95%)
	Station-st1	0.966563	0.104251	9.27153	< 0,0001	0.758534	1.17459
	Station-st2	0	0
	Date-fl1	0.254982	0.078188	3.26114	0.0017361	0.0989601	0.411004
	Date-fl2	0.0196627	0.078188	0.25148	0.802202	-0.136359	0.175684
	Date-fr1	0.443196	0.0689553	6.42729	< 0,0001	0.305598	0.580794
	Date-fr2	0.0300352	0.0689553	0.435575	0.664524	-0.107563	0.167633
	Date-vg1	0.443196	0.0689553	6.42729	< 0,0001	0.305598	0.580794
	Date-vg2	0	0
	Station-st1*Date-fl1	0.0401729	0.0844527	0.475686	0.635823	-0.12835	0.208696
	Station-st1*Date-fl2	-0.0579251	0.0844527	-0.685888	0.495116	-0.226448	0.110598
	Station-st1*Date-fr1	-0.365213	0.0713756	-5.11678	< 0,0001	-0.507641	-0.222785
	Station-st1*Date-fr2	0.0518184	0.0713756	0.725996	0.470333	-0.0906094	0.194246
	Station-st1*Date-vg1	-0.169559	0.0713756	-2.37559	0.0203454	-0.311987	-0.0271315
	Station-st1*Date-vg2	0	0
	Station-st2*Date-fl1	0	0
	Station-st2*Date-fl2	0	0
	Station-st2*Date-fr1	0	0
	Station-st2*Date-fr2	0	0
	Station-st2*Date-vg1	0	0
	Station-st2*Date-vg2	0	0
	Prédictions et résidus (Variable Tricyclene) :
	Observation	Poids	Tricyclene	Préd(Tricyclene)	Résidu	Résidu std.	Résidus studentisés	Ecart-type sur la préd. (Moyenne)	Borne inférieure 95% (Moyenne)	Borne supérieure 95% (Moyenne)	Ecart-type sur la préd. (Observation)	Borne inférieure 95% (Observation)	Borne supérieure 95% (Observation)
	Obs1	1	0.349	0.4626	-0.1136	-2.23534	-2.49919	0.0227274	0.417248	0.507952	0.0556705	0.351511	0.573689
	Obs2	1	0.384	0.4626	-0.0786	-1.54663	-1.72919	0.0227274	0.417248	0.507952	0.0556705	0.351511	0.573689
	Obs3	1	0.408	0.4626	-0.0546	-1.07438	-1.20119	0.0227274	0.417248	0.507952	0.0556705	0.351511	0.573689
	Obs4	1	0.547	0.4626	0.0844	1.66076	1.85679	0.0227274	0.417248	0.507952	0.0556705	0.351511	0.573689
	Obs5	1	0.625	0.4626	0.1624	3.19559	3.57278	0.0227274	0.417248	0.507952	0.0556705	0.351511	0.573689
	Obs6	1	0.36	0.364	-0.004	-0.0787091	-0.0879995	0.0227274	0.318648	0.409352	0.0556705	0.252911	0.475089
	Obs7	1	0.34	0.364	-0.024	-0.472255	-0.527997	0.0227274	0.318648	0.409352	0.0556705	0.252911	0.475089
	Obs8	1	0.38	0.364	0.016	0.314837	0.351998	0.0227274	0.318648	0.409352	0.0556705	0.252911	0.475089
	Obs9	1	0.34	0.364	-0.024	-0.472255	-0.527997	0.0227274	0.318648	0.409352	0.0556705	0.252911	0.475089
	Obs10	1	0.4	0.364	0.036	0.708382	0.791995	0.0227274	0.318648	0.409352	0.0556705	0.252911	0.475089
	Obs11	1	0.421	0.4735	-0.0525	-1.03306	-1.08894	0.0160707	0.441431	0.505569	0.0533005	0.367141	0.579859
	Obs12	1	0.505	0.4735	0.0315	0.619834	0.653363	0.0160707	0.441431	0.505569	0.0533005	0.367141	0.579859
	Obs13	1	0.4	0.4735	-0.0735	-1.44628	-1.52451	0.0160707	0.441431	0.505569	0.0533005	0.367141	0.579859
	Obs14	1	0.48	0.4735	0.0065	0.127902	0.134821	0.0160707	0.441431	0.505569	0.0533005	0.367141	0.579859
	Obs15	1	0.508	0.4735	0.0345	0.678866	0.715588	0.0160707	0.441431	0.505569	0.0533005	0.367141	0.579859
	Obs16	1	0.408	0.4735	-0.0655	-1.28886	-1.35858	0.0160707	0.441431	0.505569	0.0533005	0.367141	0.579859
	Obs17	1	0.455	0.4735	-0.0185	-0.36403	-0.383721	0.0160707	0.441431	0.505569	0.0533005	0.367141	0.579859
	Obs18	1	0.551	0.4735	0.0775	1.52499	1.60748	0.0160707	0.441431	0.505569	0.0533005	0.367141	0.579859
	Obs19	1	0.5	0.4735	0.0265	0.521448	0.549655	0.0160707	0.441431	0.505569	0.0533005	0.367141	0.579859
	Obs20	1	0.507	0.4735	0.0335	0.659189	0.694846	0.0160707	0.441431	0.505569	0.0533005	0.367141	0.579859
	Obs21	1	0.35	0.344	0.006	0.118064	0.12445	0.0160707	0.311931	0.376069	0.0533005	0.237641	0.450359
	Obs22	1	0.32	0.344	-0.024	-0.472255	-0.4978	0.0160707	0.311931	0.376069	0.0533005	0.237641	0.450359
	Obs23	1	0.35	0.344	0.006	0.118064	0.12445	0.0160707	0.311931	0.376069	0.0533005	0.237641	0.450359
	Obs24	1	0.33	0.344	-0.014	-0.275482	-0.290384	0.0160707	0.311931	0.376069	0.0533005	0.237641	0.450359
	Obs25	1	0.37	0.344	0.026	0.511609	0.539284	0.0160707	0.311931	0.376069	0.0533005	0.237641	0.450359
	Obs26	1	0.27	0.344	-0.074	-1.45612	-1.53488	0.0160707	0.311931	0.376069	0.0533005	0.237641	0.450359
	Obs27	1	0.4	0.344	0.056	1.10193	1.16153	0.0160707	0.311931	0.376069	0.0533005	0.237641	0.450359
	Obs28	1	0.37	0.344	0.026	0.511609	0.539284	0.0160707	0.311931	0.376069	0.0533005	0.237641	0.450359
	Obs29	1	0.34	0.344	-0.004	-0.0787091	-0.0829667	0.0160707	0.311931	0.376069	0.0533005	0.237641	0.450359
	Obs30	1	0.34	0.344	-0.004	-0.0787091	-0.0829667	0.0160707	0.311931	0.376069	0.0533005	0.237641	0.450359
	Obs31	1	0.242	0.338	-0.096	-1.88902	-2.11199	0.0227274	0.292648	0.383352	0.0556705	0.226911	0.449089
	Obs32	1	0.311	0.338	-0.027	-0.531287	-0.593997	0.0227274	0.292648	0.383352	0.0556705	0.226911	0.449089
	Obs33	1	0.364	0.338	0.026	0.511609	0.571997	0.0227274	0.292648	0.383352	0.0556705	0.226911	0.449089
	Obs34	1	0.428	0.338	0.09	1.77096	1.97999	0.0227274	0.292648	0.383352	0.0556705	0.226911	0.449089
	Obs35	1	0.345	0.338	0.007	0.137741	0.153999	0.0227274	0.292648	0.383352	0.0556705	0.226911	0.449089
	Obs36	1	0.453	0.411	0.042	0.826446	0.923995	0.0227274	0.365648	0.456352	0.0556705	0.299911	0.522089
	Obs37	1	0.444	0.411	0.033	0.64935	0.725996	0.0227274	0.365648	0.456352	0.0556705	0.299911	0.522089
	Obs38	1	0.397	0.411	-0.014	-0.275482	-0.307998	0.0227274	0.365648	0.456352	0.0556705	0.299911	0.522089
	Obs39	1	0.384	0.411	-0.027	-0.531287	-0.593997	0.0227274	0.365648	0.456352	0.0556705	0.299911	0.522089
	Obs40	1	0.377	0.411	-0.034	-0.669028	-0.747996	0.0227274	0.365648	0.456352	0.0556705	0.299911	0.522089
	Obs41	1	0.272582	0.272582	0	0	0	0.0227274	0.22723	0.317934	0.0556705	0.161493	0.383671
	Obs42	1	0.272582	0.272582	0	0	0	0.0227274	0.22723	0.317934	0.0556705	0.161493	0.383671
	Obs43	1	0.272582	0.272582	0	0	0	0.0227274	0.22723	0.317934	0.0556705	0.161493	0.383671
	Obs44	1	0.272582	0.272582	0	0	0	0.0227274	0.22723	0.317934	0.0556705	0.161493	0.383671
	Obs45	1	0.272582	0.272582	0	0	0	0.0227274	0.22723	0.317934	0.0556705	0.161493	0.383671
	Obs46	1	0.07	0.066	0.004	0.0787091	0.0879995	0.0227274	0.0206482	0.111352	0.0556705	-0.0450888	0.177089
	Obs47	1	0.06	0.066	-0.006	-0.118064	-0.131999	0.0227274	0.0206482	0.111352	0.0556705	-0.0450888	0.177089
	Obs48	1	0.07	0.066	0.004	0.0787091	0.0879995	0.0227274	0.0206482	0.111352	0.0556705	-0.0450888	0.177089
	Obs49	1	0.07	0.066	0.004	0.0787091	0.0879995	0.0227274	0.0206482	0.111352	0.0556705	-0.0450888	0.177089
	Obs50	1	0.06	0.066	-0.006	-0.118064	-0.131999	0.0227274	0.0206482	0.111352	0.0556705	-0.0450888	0.177089
	Obs51	1	0.272582	0.156775	0.115807	2.27878	2.40204	0.0160707	0.124706	0.188843	0.0533005	0.0504152	0.263134
	Obs52	1	0.1	0.156775	-0.0567746	-1.11717	-1.1776	0.0160707	0.124706	0.188843	0.0533005	0.0504152	0.263134
	Obs53	1	0.272582	0.156775	0.115807	2.27878	2.40204	0.0160707	0.124706	0.188843	0.0533005	0.0504152	0.263134
	Obs54	1	0.272582	0.156775	0.115807	2.27878	2.40204	0.0160707	0.124706	0.188843	0.0533005	0.0504152	0.263134
	Obs55	1	0.12	0.156775	-0.0367746	-0.723625	-0.762768	0.0160707	0.124706	0.188843	0.0533005	0.0504152	0.263134
	Obs56	1	0.11	0.156775	-0.0467746	-0.920398	-0.970184	0.0160707	0.124706	0.188843	0.0533005	0.0504152	0.263134
	Obs57	1	0.1	0.156775	-0.0567746	-1.11717	-1.1776	0.0160707	0.124706	0.188843	0.0533005	0.0504152	0.263134
	Obs58	1	0.1	0.156775	-0.0567746	-1.11717	-1.1776	0.0160707	0.124706	0.188843	0.0533005	0.0504152	0.263134
	Obs59	1	0.11	0.156775	-0.0467746	-0.920398	-0.970184	0.0160707	0.124706	0.188843	0.0533005	0.0504152	0.263134
	Obs60	1	0.11	0.156775	-0.0467746	-0.920398	-0.970184	0.0160707	0.124706	0.188843	0.0533005	0.0504152	0.263134
	Obs61	1	0.06	0.073	-0.013	-0.255805	-0.269642	0.0160707	0.0409314	0.105069	0.0533005	-0.0333595	0.179359
	Obs62	1	0.06	0.073	-0.013	-0.255805	-0.269642	0.0160707	0.0409314	0.105069	0.0533005	-0.0333595	0.179359
	Obs63	1	0.08	0.073	0.007	0.137741	0.145192	0.0160707	0.0409314	0.105069	0.0533005	-0.0333595	0.179359
	Obs64	1	0.07	0.073	-0.003	-0.0590319	-0.062225	0.0160707	0.0409314	0.105069	0.0533005	-0.0333595	0.179359
	Obs65	1	0.07	0.073	-0.003	-0.0590319	-0.062225	0.0160707	0.0409314	0.105069	0.0533005	-0.0333595	0.179359
	Obs66	1	0.08	0.073	0.007	0.137741	0.145192	0.0160707	0.0409314	0.105069	0.0533005	-0.0333595	0.179359
	Obs67	1	0.07	0.073	-0.003	-0.0590319	-0.062225	0.0160707	0.0409314	0.105069	0.0533005	-0.0333595	0.179359
	Obs68	1	0.07	0.073	-0.003	-0.0590319	-0.062225	0.0160707	0.0409314	0.105069	0.0533005	-0.0333595	0.179359
	Obs69	1	0.09	0.073	0.017	0.334514	0.352609	0.0160707	0.0409314	0.105069	0.0533005	-0.0333595	0.179359
	Obs70	1	0.08	0.073	0.007	0.137741	0.145192	0.0160707	0.0409314	0.105069	0.0533005	-0.0333595	0.179359
	Obs71	1	0.272582	0.272582	-1.66533e-16	-3.27693e-15	-3.66371e-15	0.0227274	0.22723	0.317934	0.0556705	0.161493	0.383671
	Obs72	1	0.272582	0.272582	-1.66533e-16	-3.27693e-15	-3.66371e-15	0.0227274	0.22723	0.317934	0.0556705	0.161493	0.383671
	Obs73	1	0.272582	0.272582	-1.66533e-16	-3.27693e-15	-3.66371e-15	0.0227274	0.22723	0.317934	0.0556705	0.161493	0.383671
	Obs74	1	0.272582	0.272582	-1.66533e-16	-3.27693e-15	-3.66371e-15	0.0227274	0.22723	0.317934	0.0556705	0.161493	0.383671
	Obs75	1	0.272582	0.272582	-1.66533e-16	-3.27693e-15	-3.66371e-15	0.0227274	0.22723	0.317934	0.0556705	0.161493	0.383671
	Obs76	1	0.05	0.08	-0.03	-0.590319	-0.659996	0.0227274	0.0346482	0.125352	0.0556705	-0.0310888	0.191089
	Obs77	1	0.08	0.08	-9.71445e-17	-1.91154e-15	-2.13717e-15	0.0227274	0.0346482	0.125352	0.0556705	-0.0310888	0.191089
	Obs78	1	0.09	0.08	0.01	0.196773	0.219999	0.0227274	0.0346482	0.125352	0.0556705	-0.0310888	0.191089
	Obs79	1	0.09	0.08	0.01	0.196773	0.219999	0.0227274	0.0346482	0.125352	0.0556705	-0.0310888	0.191089
	Obs80	1	0.09	0.08	0.01	0.196773	0.219999	0.0227274	0.0346482	0.125352	0.0556705	-0.0310888	0.191089
	Graphiques des moyennes :
	Station / Tukey (HSD) / Analyse des différences entre les modalités avec un intervalle de confiance à 95% :
	Contraste	Différence	Différence standardisée	Valeur critique	Pr > Diff	Significatif
	st1 vs st2	0.24536	20.4836	1.99547	< 0,0001	Oui
	Valeur critique du d de Tukey :			2.82202
	Modalité	Moyenne estimée	Groupes
	st1	0.39885	A
	st2	0.15349		B
	Date / Tukey (HSD) / Analyse des différences entre les modalités avec un intervalle de confiance à 95% :
	Contraste	Différence	Différence standardisée	Valeur critique	Pr > Diff	Significatif
	vg1 vs fl2	0.159091	8.08286	2.9326	< 0,0001	Oui
	vg1 vs vg2	0.152591	6.71397	2.9326	< 0,0001	Oui
	vg1 vs fr2	0.122091	5.37198	2.9326	< 0,0001	Oui
	vg1 vs fr1	0.0623	2.74118	2.9326	0.0802429	Non
	vg1 vs fl1	0.0524537	2.66499	2.9326	0.0959551	Non
	fl1 vs fl2	0.106637	6.63551	2.9326	< 0,0001	Oui
	fl1 vs vg2	0.100137	5.08763	2.9326	< 0,0001	Oui
	fl1 vs fr2	0.0696373	3.53803	2.9326	0.00917985	Oui
	fl1 vs fr1	0.00984627	0.500255	2.9326	0.996005	Non
	fr1 vs fl2	0.096791	4.91762	2.9326	< 0,0001	Oui
	fr1 vs vg2	0.090291	3.97278	2.9326	0.00232791	Oui
	fr1 vs fr2	0.059791	2.63079	2.9326	0.103786	Non
	fr2 vs fl2	0.037	1.87984	2.9326	0.423241	Non
	fr2 vs vg2	0.0305	1.34199	2.9326	0.760653	Non
	vg2 vs fl2	0.0065	0.330242	2.9326	0.999456	Non
	Valeur critique du d de Tukey :			4.14733
	Modalité	Moyenne estimée	Groupes
	vg1	0.367591	A
	fl1	0.315137	A
	fr1	0.305291	A	B
	fr2	0.2455		B	C
	vg2	0.215			C
	fl2	0.2085			C
	Station*Date / Tukey (HSD) / Analyse des différences entre les modalités avec un intervalle de confiance à 95% :
	Contraste	Différence	Différence standardisée	Valeur critique	Pr > Diff	Significatif
	st1*fl1 vs st2*vg2	0.4075	14.6397	3.38442	< 0,0001	Oui
	st1*fl1 vs st2*fl2	0.4005	17.6219	3.38442	< 0,0001	Oui
	st1*fl1 vs st2*fr2	0.3935	14.1367	3.38442	< 0,0001	Oui
	st1*fl1 vs st2*fl1	0.316725	13.9358	3.38442	< 0,0001	Oui
	st1*fl1 vs st2*vg1	0.200918	7.21811	3.38442	< 0,0001	Oui
	st1*fl1 vs st2*fr1	0.200918	7.21811	3.38442	< 0,0001	Oui
	st1*fl1 vs st1*fr1	0.1355	4.86792	3.38442	0.000421877	Oui
	st1*fl1 vs st1*fl2	0.1295	5.69797	3.38442	< 0,0001	Oui
	st1*fl1 vs st1*vg2	0.1095	3.93386	3.38442	0.0100032	Oui
	st1*fl1 vs st1*fr2	0.0625	2.24535	3.38442	0.524062	Non
	st1*fl1 vs st1*vg1	0.0109	0.39159	3.38442	1	Non
	st1*vg1 vs st2*vg2	0.3966	12.3392	3.38442	< 0,0001	Oui
	st1*vg1 vs st2*fl2	0.3896	13.9966	3.38442	< 0,0001	Oui
	st1*vg1 vs st2*fr2	0.3826	11.9037	3.38442	< 0,0001	Oui
	st1*vg1 vs st2*fl1	0.305825	10.987	3.38442	< 0,0001	Oui
	st1*vg1 vs st2*vg1	0.190018	5.91194	3.38442	< 0,0001	Oui
	st1*vg1 vs st2*fr1	0.190018	5.91194	3.38442	< 0,0001	Oui
	st1*vg1 vs st1*fr1	0.1246	3.87662	3.38442	0.0119566	Oui
	st1*vg1 vs st1*fl2	0.1186	4.26078	3.38442	0.00346827	Oui
	st1*vg1 vs st1*vg2	0.0986	3.06769	3.38442	0.111965	Non
	st1*vg1 vs st1*fr2	0.0516	1.60541	3.38442	0.901137	Non
	st1*fr2 vs st2*vg2	0.345	10.7338	3.38442	< 0,0001	Oui
	st1*fr2 vs st2*fl2	0.338	12.1429	3.38442	< 0,0001	Oui
	st1*fr2 vs st2*fr2	0.331	10.2982	3.38442	< 0,0001	Oui
	st1*fr2 vs st2*fl1	0.254225	9.13321	3.38442	< 0,0001	Oui
	st1*fr2 vs st2*vg1	0.138418	4.30653	3.38442	0.00297559	Oui
	st1*fr2 vs st2*fr1	0.138418	4.30653	3.38442	0.00297559	Oui
	st1*fr2 vs st1*fr1	0.073	2.27121	3.38442	0.506301	Non
	st1*fr2 vs st1*fl2	0.067	2.40702	3.38442	0.415723	Non
	st1*fr2 vs st1*vg2	0.047	1.46229	3.38442	0.94556	Non
	st1*vg2 vs st2*vg2	0.298	9.27153	3.38442	< 0,0001	Oui
	st1*vg2 vs st2*fl2	0.291	10.4544	3.38442	< 0,0001	Oui
	st1*vg2 vs st2*fr2	0.284	8.83596	3.38442	< 0,0001	Oui
	st1*vg2 vs st2*fl1	0.207225	7.4447	3.38442	< 0,0001	Oui
	st1*vg2 vs st2*vg1	0.0914179	2.84424	3.38442	0.185417	Non
	st1*vg2 vs st2*fr1	0.0914179	2.84424	3.38442	0.185417	Non
	st1*vg2 vs st1*fr1	0.026	0.808926	3.38442	0.9996	Non
	st1*vg2 vs st1*fl2	0.02	0.718513	3.38442	0.999872	Non
	st1*fl2 vs st2*vg2	0.278	9.98733	3.38442	< 0,0001	Oui
	st1*fl2 vs st2*fl2	0.271	11.9239	3.38442	< 0,0001	Oui
	st1*fl2 vs st2*fr2	0.264	9.48437	3.38442	< 0,0001	Oui
	st1*fl2 vs st2*fl1	0.187225	8.23787	3.38442	< 0,0001	Oui
	st1*fl2 vs st2*vg1	0.0714179	2.56573	3.38442	0.319382	Non
	st1*fl2 vs st2*fr1	0.0714179	2.56573	3.38442	0.319382	Non
	st1*fl2 vs st1*fr1	0.006	0.215554	3.38442	1	Non
	st1*fr1 vs st2*vg2	0.272	8.46261	3.38442	< 0,0001	Oui
	st1*fr1 vs st2*fl2	0.265	9.5203	3.38442	< 0,0001	Oui
	st1*fr1 vs st2*fr2	0.258	8.02703	3.38442	< 0,0001	Oui
	st1*fr1 vs st2*fl1	0.181225	6.51064	3.38442	< 0,0001	Oui
	st1*fr1 vs st2*vg1	0.0654179	2.03532	3.38442	0.668325	Non
	st1*fr1 vs st2*fr1	0.0654179	2.03532	3.38442	0.668325	Non
	st2*fr1 vs st2*vg2	0.206582	6.42729	3.38442	< 0,0001	Oui
	st2*fr1 vs st2*fl2	0.199582	7.17011	3.38442	< 0,0001	Oui
	st2*fr1 vs st2*fr2	0.192582	5.99171	3.38442	< 0,0001	Oui
	st2*fr1 vs st2*fl1	0.115807	4.16046	3.38442	0.00483356	Oui
	st2*fr1 vs st2*vg1	1.66533e-16	5.18128e-15	3.38442	1	Non
	st2*vg1 vs st2*vg2	0.206582	6.42729	3.38442	< 0,0001	Oui
	st2*vg1 vs st2*fl2	0.199582	7.17011	3.38442	< 0,0001	Oui
	st2*vg1 vs st2*fr2	0.192582	5.99171	3.38442	< 0,0001	Oui
	st2*vg1 vs st2*fl1	0.115807	4.16046	3.38442	0.00483356	Oui
	st2*fl1 vs st2*vg2	0.0907746	3.26114	3.38442	0.0692451	Non
	st2*fl1 vs st2*fl2	0.0837746	3.68606	3.38442	0.0212882	Oui
	st2*fl1 vs st2*fr2	0.0767746	2.75818	3.38442	0.221667	Non
	st2*fr2 vs st2*vg2	0.014	0.435575	3.38442	0.999999	Non
	st2*fr2 vs st2*fl2	0.007	0.25148	3.38442	1	Non
	st2*fl2 vs st2*vg2	0.007	0.25148	3.38442	1	Non
	Valeur critique du d de Tukey :			4.78629
	Les regroupements n'ont pas pu être faits avec la méthode exacte car la significativité des différences n'est pas transitive dans le cas en question. La moyenne harmonique des effectifs des différentes modalités du facteur a dû être utilisée.
	Moyenne harmonique :		6
	Modalité	Moyenne estimée	Groupes
	st1*fl1	0.4735	A
	st1*vg1	0.4626	A	B
	st1*fr2	0.411	A	B	C
	st1*vg2	0.364		B	C	D
	st1*fl2	0.344			C	D
	st1*fr1	0.338			C	D
	st2*fr1	0.272582				D
	st2*vg1	0.272582				D
	st2*fl1	0.156775					E
	st2*fr2	0.08					E	F
	st2*fl2	0.073						F
	st2*vg2	0.066						F
	Régression de la variable α-pinene :
	Coefficients d'ajustement (Variable α-pinene) :
	Observations	80
	Somme des poids	80
	DDL	68
	R²	0.897724
	R² ajusté	0.881179
	MCE	0.780704
	RMCE	0.883575
	MAPE	5.6652
	DW	2.09672
	Cp	12
	AIC	-8.80625
	SBC	19.7781
	PC	0.138374
	Analyse de la variance (Variable α-pinene) :
	Source	DDL	Somme des carrés	Moyenne des carrés	F	Pr > F
	Modèle	11	465.976	42.3615	54.2606	< 0,0001
	Erreur	68	53.0879	0.780704
	Total corrigé	79	519.064
	Calculé contre le modèle Y=Moyenne(Y)
	Analyse Type I Sum of Squares (Variable α-pinene) :
	Source	DDL	Somme des carrés	Moyenne des carrés	F	Pr > F
	Station	1	65.4207	65.4207	83.797	< 0,0001
	Date	5	229.51	45.9021	58.7957	< 0,0001
	Station*Date	5	171.045	34.209	43.8182	< 0,0001
	Analyse Type II Sum of Squares (Variable α-pinene) :
	Source	DDL	Somme des carrés	Moyenne des carrés	F	Pr > F
	Station	1	65.4207	65.4207	83.797	< 0,0001
	Date	5	229.51	45.9021	58.7957	< 0,0001
	Station*Date	5	171.045	34.209	43.8182	< 0,0001
	Analyse Type III Sum of Squares (Variable α-pinene) :
	Source	DDL	Somme des carrés	Moyenne des carrés	F	Pr > F
	Station	1	43.8348	43.8348	56.1477	< 0,0001
	Date	5	229.51	45.9021	58.7957	< 0,0001
	Station*Date	5	171.045	34.209	43.8182	< 0,0001
	Paramètres du modèle (Variable α-pinene) :
	Source	Valeur	Erreur standard	t	Pr > |t|	Borne inférieure (95%)	Borne supérieure (95%)
	Constante	13.388	0.395147	33.8811	< 0,0001	12.5995	14.1765
	Station-st1	-5.936	0.558822	-10.6224	< 0,0001	-7.05111	-4.82089
	Station-st2	0	0
	Date-fl1	0.145	0.483954	0.299615	0.765384	-0.820715	1.11071
	Date-fl2	-0.827	0.483954	-1.70884	0.0920412	-1.79271	0.138715
	Date-fr1	-0.26	0.558822	-0.465265	0.643228	-1.37511	0.855111
	Date-fr2	-0.74	0.558822	-1.32422	0.189865	-1.85511	0.375111
	Date-vg1	0.642	0.558822	1.14885	0.254645	-0.473111	1.75711
	Date-vg2	0	0
	Station-st1*Date-fl1	6.0554	0.684414	8.84757	< 0,0001	4.68967	7.42113
	Station-st1*Date-fl2	0.711	0.684414	1.03885	0.302557	-0.654727	2.07673
	Station-st1*Date-fr1	5.8264	0.790293	7.37245	< 0,0001	4.24939	7.40341
	Station-st1*Date-fr2	8.077	0.790293	10.2203	< 0,0001	6.49999	9.65401
	Station-st1*Date-vg1	5.583	0.790293	7.06447	< 0,0001	4.00599	7.16001
	Station-st1*Date-vg2	0	0
	Station-st2*Date-fl1	0	0
	Station-st2*Date-fl2	0	0
	Station-st2*Date-fr1	0	0
	Station-st2*Date-fr2	0	0
	Station-st2*Date-vg1	0	0
	Station-st2*Date-vg2	0	0
	Equation du modèle (Variable α-pinene) :
	α-pinene = 13,388-5,936*Station-st1+0,144999999999997*Date-fl1-0,827000000000004*Date-fl2-0,260000000000007*Date-fr1-0,740000000000007*Date-fr2+0,641999999999993*Date-vg1+6,0554*Station-st1*Date-fl1+0,711000000000001*Station-st1*Date-fl2+5,8264*Station-st1*Date-fr1+8,077*Station-st1*Date-fr2+5,583*Station-st1*Date-vg1
	Coefficients normalisés (Variable α-pinene) :
	Source	Valeur	Erreur standard	t	Pr > |t|	Borne inférieure (95%)	Borne supérieure (95%)
	Station-st1	-1.16519	0.109693	-10.6224	< 0,0001	-1.38408	-0.946306
	Station-st2	0	0
	Date-fl1	0.0246492	0.0822695	0.299615	0.765384	-0.139517	0.188815
	Date-fl2	-0.140586	0.0822695	-1.70884	0.0920412	-0.304752	0.0235807
	Date-fr1	-0.0337572	0.0725549	-0.465265	0.643228	-0.178538	0.111024
	Date-fr2	-0.0960783	0.0725549	-1.32422	0.189865	-0.240859	0.0487028
	Date-vg1	0.0833544	0.0725549	1.14885	0.254645	-0.0614266	0.228135
	Date-vg2	0	0
	Station-st1*Date-fl1	0.786206	0.0888612	8.84757	< 0,0001	0.608886	0.963526
	Station-st1*Date-fl2	0.0923131	0.0888612	1.03885	0.302557	-0.0850068	0.269633
	Station-st1*Date-fr1	0.553682	0.0751015	7.37245	< 0,0001	0.403819	0.703545
	Station-st1*Date-fr2	0.767556	0.0751015	10.2203	< 0,0001	0.617694	0.917419
	Station-st1*Date-vg1	0.530552	0.0751015	7.06447	< 0,0001	0.380689	0.680414
	Station-st1*Date-vg2	0	0
	Station-st2*Date-fl1	0	0
	Station-st2*Date-fl2	0	0
	Station-st2*Date-fr1	0	0
	Station-st2*Date-fr2	0	0
	Station-st2*Date-vg1	0	0
	Station-st2*Date-vg2	0	0
	Prédictions et résidus (Variable α-pinene) :
	Observation	Poids	α-pinene	Préd(α-pinene)	Résidu	Résidu std.	Résidus studentisés	Ecart-type sur la préd. (Moyenne)	Borne inférieure 95% (Moyenne)	Borne supérieure 95% (Moyenne)	Ecart-type sur la préd. (Observation)	Borne inférieure 95% (Observation)	Borne supérieure 95% (Observation)
	Obs1	1	12.738	13.677	-0.939	-1.06273	-1.18817	0.395147	12.8885	14.4655	0.967907	11.7456	15.6084
	Obs2	1	14.156	13.677	0.479	0.542116	0.606104	0.395147	12.8885	14.4655	0.967907	11.7456	15.6084
	Obs3	1	14.089	13.677	0.412	0.466288	0.521326	0.395147	12.8885	14.4655	0.967907	11.7456	15.6084
	Obs4	1	14.28	13.677	0.603	0.682455	0.763008	0.395147	12.8885	14.4655	0.967907	11.7456	15.6084
	Obs5	1	13.122	13.677	-0.555	-0.62813	-0.702271	0.395147	12.8885	14.4655	0.967907	11.7456	15.6084
	Obs6	1	7.97	7.452	0.518	0.586255	0.655453	0.395147	6.6635	8.2405	0.967907	5.52057	9.38343
	Obs7	1	5.66	7.452	-1.792	-2.02813	-2.26751	0.395147	6.6635	8.2405	0.967907	5.52057	9.38343
	Obs8	1	7.86	7.452	0.408	0.461761	0.516264	0.395147	6.6635	8.2405	0.967907	5.52057	9.38343
	Obs9	1	7.2	7.452	-0.252	-0.285205	-0.318869	0.395147	6.6635	8.2405	0.967907	5.52057	9.38343
	Obs10	1	8.57	7.452	1.118	1.26531	1.41467	0.395147	6.6635	8.2405	0.967907	5.52057	9.38343
	Obs11	1	14.403	13.6524	0.7506	0.849504	0.895456	0.279411	13.0948	14.21	0.926701	11.8032	15.5016
	Obs12	1	14.273	13.6524	0.6206	0.702374	0.740367	0.279411	13.0948	14.21	0.926701	11.8032	15.5016
	Obs13	1	14.206	13.6524	0.5536	0.626546	0.660437	0.279411	13.0948	14.21	0.926701	11.8032	15.5016
	Obs14	1	13.274	13.6524	-0.3784	-0.42826	-0.451426	0.279411	13.0948	14.21	0.926701	11.8032	15.5016
	Obs15	1	14.688	13.6524	1.0356	1.17206	1.23546	0.279411	13.0948	14.21	0.926701	11.8032	15.5016
	Obs16	1	13.246	13.6524	-0.4064	-0.45995	-0.48483	0.279411	13.0948	14.21	0.926701	11.8032	15.5016
	Obs17	1	13.4	13.6524	-0.2524	-0.285658	-0.30111	0.279411	13.0948	14.21	0.926701	11.8032	15.5016
	Obs18	1	13.835	13.6524	0.1826	0.206661	0.217839	0.279411	13.0948	14.21	0.926701	11.8032	15.5016
	Obs19	1	12.05	13.6524	-1.6024	-1.81354	-1.91164	0.279411	13.0948	14.21	0.926701	11.8032	15.5016
	Obs20	1	13.149	13.6524	-0.5034	-0.569731	-0.600549	0.279411	13.0948	14.21	0.926701	11.8032	15.5016
	Obs21	1	7.79	7.336	0.454	0.513822	0.541616	0.279411	6.77844	7.89356	0.926701	5.4868	9.1852
	Obs22	1	7.27	7.336	-0.066	-0.0746966	-0.0787371	0.279411	6.77844	7.89356	0.926701	5.4868	9.1852
	Obs23	1	7.38	7.336	0.044	0.0497977	0.0524914	0.279411	6.77844	7.89356	0.926701	5.4868	9.1852
	Obs24	1	6.79	7.336	-0.546	-0.617944	-0.651371	0.279411	6.77844	7.89356	0.926701	5.4868	9.1852
	Obs25	1	7.4	7.336	0.064	0.0724331	0.0763511	0.279411	6.77844	7.89356	0.926701	5.4868	9.1852
	Obs26	1	6.37	7.336	-0.966	-1.09329	-1.15243	0.279411	6.77844	7.89356	0.926701	5.4868	9.1852
	Obs27	1	8.39	7.336	1.054	1.19288	1.25741	0.279411	6.77844	7.89356	0.926701	5.4868	9.1852
	Obs28	1	7.53	7.336	0.194	0.219563	0.231439	0.279411	6.77844	7.89356	0.926701	5.4868	9.1852
	Obs29	1	7.42	7.336	0.084	0.0950684	0.100211	0.279411	6.77844	7.89356	0.926701	5.4868	9.1852
	Obs30	1	7.02	7.336	-0.316	-0.357638	-0.376984	0.279411	6.77844	7.89356	0.926701	5.4868	9.1852
	Obs31	1	11.903	13.0184	-1.1154	-1.26237	-1.41138	0.395147	12.2299	13.8069	0.967907	11.087	14.9498
	Obs32	1	12.676	13.0184	-0.3424	-0.387517	-0.433257	0.395147	12.2299	13.8069	0.967907	11.087	14.9498
	Obs33	1	12.6	13.0184	-0.4184	-0.473531	-0.529424	0.395147	12.2299	13.8069	0.967907	11.087	14.9498
	Obs34	1	13.641	13.0184	0.6226	0.704638	0.787809	0.395147	12.2299	13.8069	0.967907	11.087	14.9498
	Obs35	1	14.272	13.0184	1.2536	1.41878	1.58625	0.395147	12.2299	13.8069	0.967907	11.087	14.9498
	Obs36	1	13.868	14.789	-0.921	-1.04236	-1.16539	0.395147	14.0005	15.5775	0.967907	12.8576	16.7204
	Obs37	1	14.829	14.789	0.04	0.0452707	0.0506141	0.395147	14.0005	15.5775	0.967907	12.8576	16.7204
	Obs38	1	15.155	14.789	0.366	0.414227	0.463119	0.395147	14.0005	15.5775	0.967907	12.8576	16.7204
	Obs39	1	14.293	14.789	-0.496	-0.561356	-0.627615	0.395147	14.0005	15.5775	0.967907	12.8576	16.7204
	Obs40	1	15.8	14.789	1.011	1.14422	1.27927	0.395147	14.0005	15.5775	0.967907	12.8576	16.7204
	Obs41	1	14.1	14.03	0.07	0.0792237	0.0885747	0.395147	13.2415	14.8185	0.967907	12.0986	15.9614
	Obs42	1	14.47	14.03	0.44	0.497977	0.556755	0.395147	13.2415	14.8185	0.967907	12.0986	15.9614
	Obs43	1	13.2	14.03	-0.83	-0.939366	-1.05024	0.395147	13.2415	14.8185	0.967907	12.0986	15.9614
	Obs44	1	15.5	14.03	1.47	1.6637	1.86007	0.395147	13.2415	14.8185	0.967907	12.0986	15.9614
	Obs45	1	12.88	14.03	-1.15	-1.30153	-1.45516	0.395147	13.2415	14.8185	0.967907	12.0986	15.9614
	Obs46	1	14.05	13.388	0.662	0.749229	0.837664	0.395147	12.5995	14.1765	0.967907	11.4566	15.3194
	Obs47	1	12.51	13.388	-0.878	-0.993691	-1.11098	0.395147	12.5995	14.1765	0.967907	11.4566	15.3194
	Obs48	1	14.6	13.388	1.212	1.3717	1.53361	0.395147	12.5995	14.1765	0.967907	11.4566	15.3194
	Obs49	1	13.76	13.388	0.372	0.421017	0.470711	0.395147	12.5995	14.1765	0.967907	11.4566	15.3194
	Obs50	1	12.02	13.388	-1.368	-1.54826	-1.731	0.395147	12.5995	14.1765	0.967907	11.4566	15.3194
	Obs51	1	13.8	13.533	0.267	0.302182	0.318527	0.279411	12.9754	14.0906	0.926701	11.6838	15.3822
	Obs52	1	12.09	13.533	-1.443	-1.63314	-1.72148	0.279411	12.9754	14.0906	0.926701	11.6838	15.3822
	Obs53	1	12.8	13.533	-0.733	-0.829585	-0.874459	0.279411	12.9754	14.0906	0.926701	11.6838	15.3822
	Obs54	1	14.1	13.533	0.567	0.641712	0.676423	0.279411	12.9754	14.0906	0.926701	11.6838	15.3822
	Obs55	1	13.68	13.533	0.147	0.16637	0.175369	0.279411	12.9754	14.0906	0.926701	11.6838	15.3822
	Obs56	1	15.39	13.533	1.857	2.10169	2.21538	0.279411	12.9754	14.0906	0.926701	11.6838	15.3822
	Obs57	1	13.6	13.533	0.067	0.0758284	0.0799301	0.279411	12.9754	14.0906	0.926701	11.6838	15.3822
	Obs58	1	12.73	13.533	-0.803	-0.908808	-0.957968	0.279411	12.9754	14.0906	0.926701	11.6838	15.3822
	Obs59	1	12.96	13.533	-0.573	-0.648502	-0.683581	0.279411	12.9754	14.0906	0.926701	11.6838	15.3822
	Obs60	1	14.18	13.533	0.647	0.732253	0.771862	0.279411	12.9754	14.0906	0.926701	11.6838	15.3822
	Obs61	1	12.35	12.561	-0.211	-0.238803	-0.25172	0.279411	12.0034	13.1186	0.926701	10.7118	14.4102
	Obs62	1	11.99	12.561	-0.571	-0.646239	-0.681195	0.279411	12.0034	13.1186	0.926701	10.7118	14.4102
	Obs63	1	12.62	12.561	0.059	0.0667742	0.0703862	0.279411	12.0034	13.1186	0.926701	10.7118	14.4102
	Obs64	1	11.64	12.561	-0.921	-1.04236	-1.09874	0.279411	12.0034	13.1186	0.926701	10.7118	14.4102
	Obs65	1	12.99	12.561	0.429	0.485528	0.511791	0.279411	12.0034	13.1186	0.926701	10.7118	14.4102
	Obs66	1	13.44	12.561	0.879	0.994823	1.04864	0.279411	12.0034	13.1186	0.926701	10.7118	14.4102
	Obs67	1	11.47	12.561	-1.091	-1.23476	-1.30155	0.279411	12.0034	13.1186	0.926701	10.7118	14.4102
	Obs68	1	11.47	12.561	-1.091	-1.23476	-1.30155	0.279411	12.0034	13.1186	0.926701	10.7118	14.4102
	Obs69	1	13.56	12.561	0.999	1.13063	1.19179	0.279411	12.0034	13.1186	0.926701	10.7118	14.4102
	Obs70	1	14.08	12.561	1.519	1.71915	1.81215	0.279411	12.0034	13.1186	0.926701	10.7118	14.4102
	Obs71	1	15.05	13.128	1.922	2.17526	2.43201	0.395147	12.3395	13.9165	0.967907	11.1966	15.0594
	Obs72	1	13.52	13.128	0.392	0.443652	0.496019	0.395147	12.3395	13.9165	0.967907	11.1966	15.0594
	Obs73	1	11.74	13.128	-1.388	-1.57089	-1.75631	0.395147	12.3395	13.9165	0.967907	11.1966	15.0594
	Obs74	1	12.3	13.128	-0.828	-0.937103	-1.04771	0.395147	12.3395	13.9165	0.967907	11.1966	15.0594
	Obs75	1	13.03	13.128	-0.098	-0.110913	-0.124005	0.395147	12.3395	13.9165	0.967907	11.1966	15.0594
	Obs76	1	12.64	12.648	-0.008	-0.00905413	-0.0101228	0.395147	11.8595	13.4365	0.967907	10.7166	14.5794
	Obs77	1	12.24	12.648	-0.408	-0.461761	-0.516264	0.395147	11.8595	13.4365	0.967907	10.7166	14.5794
	Obs78	1	12.26	12.648	-0.388	-0.439125	-0.490957	0.395147	11.8595	13.4365	0.967907	10.7166	14.5794
	Obs79	1	12.69	12.648	0.042	0.0475342	0.0531448	0.395147	11.8595	13.4365	0.967907	10.7166	14.5794
	Obs80	1	13.41	12.648	0.762	0.862406	0.964199	0.395147	11.8595	13.4365	0.967907	10.7166	14.5794
	Graphiques des moyennes :
	Station / Tukey (HSD) / Analyse des différences entre les modalités avec un intervalle de confiance à 95% :
	Contraste	Différence	Différence standardisée	Valeur critique	Pr > Diff	Significatif
	st2 vs st1	1.56053	7.49318	1.99547	< 0,0001	Oui
	Valeur critique du d de Tukey :			2.82202
	Modalité	Moyenne estimée	Groupes
	st2	13.2147	A
	st1	11.6541		B
	Date / Tukey (HSD) / Analyse des différences entre les modalités avec un intervalle de confiance à 95% :
	Contraste	Différence	Différence standardisée	Valeur critique	Pr > Diff	Significatif
	vg1 vs fl2	3.905	11.4112	2.9326	< 0,0001	Oui
	vg1 vs vg2	3.4335	8.68918	2.9326	< 0,0001	Oui
	vg1 vs fr1	0.7803	1.97471	2.9326	0.36739	Non
	vg1 vs fl1	0.2608	0.762112	2.9326	0.972877	Non
	vg1 vs fr2	0.135	0.341645	2.9326	0.999358	Non
	fr2 vs fl2	3.77	11.0167	2.9326	< 0,0001	Oui
	fr2 vs vg2	3.2985	8.34754	2.9326	< 0,0001	Oui
	fr2 vs fr1	0.6453	1.63307	2.9326	0.579976	Non
	fr2 vs fl1	0.1258	0.367614	2.9326	0.999084	Non
	fl1 vs fl2	3.6442	13.0424	2.9326	< 0,0001	Oui
	fl1 vs vg2	3.1727	9.27129	2.9326	< 0,0001	Oui
	fl1 vs fr1	0.5195	1.51809	2.9326	0.653988	Non
	fr1 vs fl2	3.1247	9.13102	2.9326	< 0,0001	Oui
	fr1 vs vg2	2.6532	6.71447	2.9326	< 0,0001	Oui
	vg2 vs fl2	0.4715	1.37782	2.9326	0.739979	Non
	Valeur critique du d de Tukey :			4.14733
	Modalité	Moyenne estimée	Groupes
	vg1	13.8535	A
	fr2	13.7185	A
	fl1	13.5927	A
	fr1	13.0732	A
	vg2	10.42		B
	fl2	9.9485		B
	Station*Date / Tukey (HSD) / Analyse des différences entre les modalités avec un intervalle de confiance à 95% :
	Contraste	Différence	Différence standardisée	Valeur critique	Pr > Diff	Significatif
	st1*fr2 vs st1*fl2	7.453	15.4002	3.38442	< 0,0001	Oui
	st1*fr2 vs st1*vg2	7.337	13.1294	3.38442	< 0,0001	Oui
	st1*fr2 vs st2*fl2	2.228	4.60375	3.38442	0.0010729	Oui
	st1*fr2 vs st2*fr2	2.141	3.83128	3.38442	0.0137491	Oui
	st1*fr2 vs st1*fr1	1.7706	3.16845	3.38442	0.0875928	Non
	st1*fr2 vs st2*fr1	1.661	2.97233	3.38442	0.139831	Non
	st1*fr2 vs st2*vg2	1.401	2.50706	3.38442	0.353515	Non
	st1*fr2 vs st2*fl1	1.256	2.59529	3.38442	0.30292	Non
	st1*fr2 vs st1*fl1	1.1366	2.34857	3.38442	0.454016	Non
	st1*fr2 vs st1*vg1	1.112	1.9899	3.38442	0.698336	Non
	st1*fr2 vs st2*vg1	0.759	1.35822	3.38442	0.967443	Non
	st2*vg1 vs st1*fl2	6.694	13.8319	3.38442	< 0,0001	Oui
	st2*vg1 vs st1*vg2	6.578	11.7712	3.38442	< 0,0001	Oui
	st2*vg1 vs st2*fl2	1.469	3.03541	3.38442	0.120848	Non
	st2*vg1 vs st2*fr2	1.382	2.47306	3.38442	0.374125	Non
	st2*vg1 vs st1*fr1	1.0116	1.81024	3.38442	0.806713	Non
	st2*vg1 vs st2*fr1	0.902	1.61411	3.38442	0.897861	Non
	st2*vg1 vs st2*vg2	0.642	1.14885	3.38442	0.99101	Non
	st2*vg1 vs st2*fl1	0.497	1.02696	3.38442	0.996496	Non
	st2*vg1 vs st1*fl1	0.3776	0.78024	3.38442	0.999717	Non
	st2*vg1 vs st1*vg1	0.353	0.631686	3.38442	0.999964	Non
	st1*vg1 vs st1*fl2	6.341	13.1025	3.38442	< 0,0001	Oui
	st1*vg1 vs st1*vg2	6.225	11.1395	3.38442	< 0,0001	Oui
	st1*vg1 vs st2*fl2	1.116	2.30601	3.38442	0.482602	Non
	st1*vg1 vs st2*fr2	1.029	1.84137	3.38442	0.789397	Non
	st1*vg1 vs st1*fr1	0.6586	1.17855	3.38442	0.988952	Non
	st1*vg1 vs st2*fr1	0.549	0.982424	3.38442	0.997622	Non
	st1*vg1 vs st2*vg2	0.289	0.51716	3.38442	0.999995	Non
	st1*vg1 vs st2*fl1	0.144	0.297549	3.38442	1	Non
	st1*vg1 vs st1*fl1	0.0246	0.0508313	3.38442	1	Non
	st1*fl1 vs st1*fl2	6.3164	15.985	3.38442	< 0,0001	Oui
	st1*fl1 vs st1*vg2	6.2004	12.812	3.38442	< 0,0001	Oui
	st1*fl1 vs st2*fl2	1.0914	2.76201	3.38442	0.219953	Non
	st1*fl1 vs st2*fr2	1.0044	2.07541	3.38442	0.641268	Non
	st1*fl1 vs st1*fr1	0.634	1.31004	3.38442	0.974997	Non
	st1*fl1 vs st2*fr1	0.5244	1.08357	3.38442	0.994461	Non
	st1*fl1 vs st2*vg2	0.2644	0.546333	3.38442	0.999992	Non
	st1*fl1 vs st2*fl1	0.1194	0.302166	3.38442	1	Non
	st2*fl1 vs st1*fl2	6.197	15.6828	3.38442	< 0,0001	Oui
	st2*fl1 vs st1*vg2	6.081	12.5653	3.38442	< 0,0001	Oui
	st2*fl1 vs st2*fl2	0.972	2.45985	3.38442	0.382289	Non
	st2*fl1 vs st2*fr2	0.885	1.82869	3.38442	0.796538	Non
	st2*fl1 vs st1*fr1	0.5146	1.06332	3.38442	0.995278	Non
	st2*fl1 vs st2*fr1	0.405	0.836857	3.38442	0.999449	Non
	st2*fl1 vs st2*vg2	0.145	0.299615	3.38442	1	Non
	st2*vg2 vs st1*fl2	6.052	12.5053	3.38442	< 0,0001	Oui
	st2*vg2 vs st1*vg2	5.936	10.6224	3.38442	< 0,0001	Oui
	st2*vg2 vs st2*fl2	0.827	1.70884	3.38442	0.857895	Non
	st2*vg2 vs st2*fr2	0.74	1.32422	3.38442	0.972929	Non
	st2*vg2 vs st1*fr1	0.3696	0.661392	3.38442	0.999944	Non
	st2*vg2 vs st2*fr1	0.26	0.465265	3.38442	0.999998	Non
	st2*fr1 vs st1*fl2	5.792	11.9681	3.38442	< 0,0001	Oui
	st2*fr1 vs st1*vg2	5.676	10.1571	3.38442	< 0,0001	Oui
	st2*fr1 vs st2*fl2	0.567	1.1716	3.38442	0.989464	Non
	st2*fr1 vs st2*fr2	0.48	0.85895	3.38442	0.999297	Non
	st2*fr1 vs st1*fr1	0.1096	0.196127	3.38442	1	Non
	st1*fr1 vs st1*fl2	5.6824	11.7416	3.38442	< 0,0001	Oui
	st1*fr1 vs st1*vg2	5.5664	9.96096	3.38442	< 0,0001	Oui
	st1*fr1 vs st2*fl2	0.4574	0.945132	3.38442	0.998315	Non
	st1*fr1 vs st2*fr2	0.3704	0.662823	3.38442	0.999942	Non
	st2*fr2 vs st1*fl2	5.312	10.9763	3.38442	< 0,0001	Oui
	st2*fr2 vs st1*vg2	5.196	9.29814	3.38442	< 0,0001	Oui
	st2*fr2 vs st2*fl2	0.087	0.179769	3.38442	1	Non
	st2*fl2 vs st1*fl2	5.225	13.2229	3.38442	< 0,0001	Oui
	st2*fl2 vs st1*vg2	5.109	10.5568	3.38442	< 0,0001	Oui
	st1*vg2 vs st1*fl2	0.116	0.239692	3.38442	1	Non
	Valeur critique du d de Tukey :			4.78629
	Modalité	Moyenne estimée	Groupes
	st1*fr2	14.789	A
	st2*vg1	14.03	A	B
	st1*vg1	13.677	A	B
	st1*fl1	13.6524	A	B
	st2*fl1	13.533	A	B
	st2*vg2	13.388	A	B
	st2*fr1	13.128	A	B
	st1*fr1	13.0184	A	B
	st2*fr2	12.648		B
	st2*fl2	12.561		B
	st1*vg2	7.452			C
	st1*fl2	7.336			C
	Régression de la variable Camphene :
	Coefficients d'ajustement (Variable Camphene) :
	Observations	80
	Somme des poids	80
	DDL	68
	R²	0.977672
	R² ajusté	0.974061
	MCE	0.75646
	RMCE	0.869747
	MAPE	8.56453
	DW	2.46329
	Cp	12
	AIC	-11.33
	SBC	17.2543
	PC	0.030208
	Analyse de la variance (Variable Camphene) :
	Source	DDL	Somme des carrés	Moyenne des carrés	F	Pr > F
	Modèle	11	2252.4	204.764	270.687	< 0,0001
	Erreur	68	51.4393	0.75646
	Total corrigé	79	2303.84
	Calculé contre le modèle Y=Moyenne(Y)
	Analyse Type I Sum of Squares (Variable Camphene) :
	Source	DDL	Somme des carrés	Moyenne des carrés	F	Pr > F
	Station	1	2185.52	2185.52	2889.15	< 0,0001
	Date	5	4.91783	0.983567	1.30022	0.274206
	Station*Date	5	61.9588	12.3918	16.3813	< 0,0001
	Analyse Type II Sum of Squares (Variable Camphene) :
	Source	DDL	Somme des carrés	Moyenne des carrés	F	Pr > F
	Station	1	2185.52	2185.52	2889.15	< 0,0001
	Date	5	4.91783	0.983567	1.30022	0.274206
	Station*Date	5	61.9588	12.3918	16.3813	< 0,0001
	Analyse Type III Sum of Squares (Variable Camphene) :
	Source	DDL	Somme des carrés	Moyenne des carrés	F	Pr > F
	Station	1	1930.42	1930.42	2551.92	< 0,0001
	Date	5	4.91783	0.983567	1.30022	0.274206
	Station*Date	5	61.9588	12.3918	16.3813	< 0,0001
	Paramètres du modèle (Variable Camphene) :
	Source	Valeur	Erreur standard	t	Pr > |t|	Borne inférieure (95%)	Borne supérieure (95%)
	Constante	2.854	0.388963	7.33746	< 0,0001	2.07784	3.63016
	Station-st1	12.868	0.550076	23.3931	< 0,0001	11.7703	13.9657
	Station-st2	0	0
	Date-fl1	1.801	0.47638	3.78059	0.000332232	0.850398	2.7516
	Date-fl2	-0.282	0.47638	-0.591964	0.555838	-1.2326	0.668602
	Date-fr1	1.28	0.550076	2.32695	0.0229538	0.18234	2.37766
	Date-fr2	1.45	0.550076	2.636	0.0103836	0.35234	2.54766
	Date-vg1	0.754	0.550076	1.37072	0.17497	-0.34366	1.85166
	Date-vg2	0	0
	Station-st1*Date-fl1	-3.9905	0.673703	-5.92323	< 0,0001	-5.33485	-2.64615
	Station-st1*Date-fl2	-0.253	0.673703	-0.375536	0.708431	-1.59735	1.09135
	Station-st1*Date-fr1	-3.9176	0.777925	-5.03596	< 0,0001	-5.46993	-2.36527
	Station-st1*Date-fr2	-3.7834	0.777925	-4.86345	< 0,0001	-5.33573	-2.23107
	Station-st1*Date-vg1	-3.1278	0.777925	-4.02069	0.000147889	-4.68013	-1.57547
	Station-st1*Date-vg2	0	0
	Station-st2*Date-fl1	0	0
	Station-st2*Date-fl2	0	0
	Station-st2*Date-fr1	0	0
	Station-st2*Date-fr2	0	0
	Station-st2*Date-vg1	0	0
	Station-st2*Date-vg2	0	0
	Equation du modèle (Variable Camphene) :
	Camphene = 2,85399999999999+12,868*Station-st1+1,80100000000001*Date-fl1-0,28199999999999*Date-fl2+1,28000000000001*Date-fr1+1,45000000000001*Date-fr2+0,754000000000009*Date-vg1-3,99050000000001*Station-st1*Date-fl1-0,253000000000013*Station-st1*Date-fl2-3,91760000000001*Station-st1*Date-fr1-3,78340000000001*Station-st1*Date-fr2-3,12780000000001*Station-st1*Date-vg1
	Coefficients normalisés (Variable Camphene) :
	Source	Valeur	Erreur standard	t	Pr > |t|	Borne inférieure (95%)	Borne supérieure (95%)
	Station-st1	1.19895	0.0512521	23.3931	< 0,0001	1.09667	1.30122
	Station-st2	0	0
	Date-fl1	0.145323	0.0384391	3.78059	0.000332232	0.0686186	0.222027
	Date-fl2	-0.0227546	0.0384391	-0.591964	0.555838	-0.0994586	0.0539494
	Date-fr1	0.0788838	0.0339001	2.32695	0.0229538	0.0112372	0.14653
	Date-fr2	0.0893606	0.0339001	2.636	0.0103836	0.021714	0.157007
	Date-vg1	0.0464675	0.0339001	1.37072	0.17497	-0.0211791	0.114114
	Date-vg2	0	0
	Station-st1*Date-fl1	-0.245926	0.041519	-5.92323	< 0,0001	-0.328776	-0.163077
	Station-st1*Date-fl2	-0.0155919	0.041519	-0.375536	0.708431	-0.0984417	0.0672579
	Station-st1*Date-fr1	-0.176711	0.0350899	-5.03596	< 0,0001	-0.246732	-0.106691
	Station-st1*Date-fr2	-0.170658	0.0350899	-4.86345	< 0,0001	-0.240679	-0.100637
	Station-st1*Date-vg1	-0.141086	0.0350899	-4.02069	0.000147889	-0.211107	-0.071065
	Station-st1*Date-vg2	0	0
	Station-st2*Date-fl1	0	0
	Station-st2*Date-fl2	0	0
	Station-st2*Date-fr1	0	0
	Station-st2*Date-fr2	0	0
	Station-st2*Date-vg1	0	0
	Station-st2*Date-vg2	0	0
	Prédictions et résidus (Variable Camphene) :
	Observation	Poids	Camphene	Préd(Camphene)	Résidu	Résidu std.	Résidus studentisés	Ecart-type sur la préd. (Moyenne)	Borne inférieure 95% (Moyenne)	Borne supérieure 95% (Moyenne)	Ecart-type sur la préd. (Observation)	Borne inférieure 95% (Observation)	Borne supérieure 95% (Observation)
	Obs1	1	12.602	13.3482	-0.7462	-0.857951	-0.959218	0.388963	12.572	14.1244	0.95276	11.447	15.2494
	Obs2	1	13.439	13.3482	0.0908	0.104398	0.116721	0.388963	12.572	14.1244	0.95276	11.447	15.2494
	Obs3	1	15.09	13.3482	1.7418	2.00265	2.23903	0.388963	12.572	14.1244	0.95276	11.447	15.2494
	Obs4	1	13.435	13.3482	0.0868	0.0997991	0.111579	0.388963	12.572	14.1244	0.95276	11.447	15.2494
	Obs5	1	12.175	13.3482	-1.1732	-1.3489	-1.50811	0.388963	12.572	14.1244	0.95276	11.447	15.2494
	Obs6	1	16.33	15.722	0.608	0.699054	0.781566	0.388963	14.9458	16.4982	0.95276	13.8208	17.6232
	Obs7	1	13.12	15.722	-2.602	-2.99167	-3.34479	0.388963	14.9458	16.4982	0.95276	13.8208	17.6232
	Obs8	1	16.53	15.722	0.808	0.929006	1.03866	0.388963	14.9458	16.4982	0.95276	13.8208	17.6232
	Obs9	1	14.85	15.722	-0.872	-1.00259	-1.12093	0.388963	14.9458	16.4982	0.95276	13.8208	17.6232
	Obs10	1	17.78	15.722	2.058	2.36621	2.6455	0.388963	14.9458	16.4982	0.95276	13.8208	17.6232
	Obs11	1	12.874	13.5325	-0.6585	-0.757117	-0.798071	0.275038	12.9837	14.0813	0.912198	11.7122	15.3528
	Obs12	1	13.382	13.5325	-0.1505	-0.173039	-0.182399	0.275038	12.9837	14.0813	0.912198	11.7122	15.3528
	Obs13	1	13.439	13.5325	-0.0935	-0.107503	-0.113318	0.275038	12.9837	14.0813	0.912198	11.7122	15.3528
	Obs14	1	12.758	13.5325	-0.7745	-0.890489	-0.938658	0.275038	12.9837	14.0813	0.912198	11.7122	15.3528
	Obs15	1	14.248	13.5325	0.7155	0.822653	0.867152	0.275038	12.9837	14.0813	0.912198	11.7122	15.3528
	Obs16	1	13.243	13.5325	-0.2895	-0.332855	-0.35086	0.275038	12.9837	14.0813	0.912198	11.7122	15.3528
	Obs17	1	14.392	13.5325	0.8595	0.988218	1.04167	0.275038	12.9837	14.0813	0.912198	11.7122	15.3528
	Obs18	1	13.048	13.5325	-0.4845	-0.557059	-0.587191	0.275038	12.9837	14.0813	0.912198	11.7122	15.3528
	Obs19	1	13.336	13.5325	-0.1965	-0.225928	-0.238149	0.275038	12.9837	14.0813	0.912198	11.7122	15.3528
	Obs20	1	14.605	13.5325	1.0725	1.23312	1.29982	0.275038	12.9837	14.0813	0.912198	11.7122	15.3528
	Obs21	1	15.23	15.187	0.043	0.0494397	0.052114	0.275038	14.6382	15.7358	0.912198	13.3667	17.0073
	Obs22	1	14.56	15.187	-0.627	-0.720899	-0.759895	0.275038	14.6382	15.7358	0.912198	13.3667	17.0073
	Obs23	1	15.5	15.187	0.313	0.359875	0.379341	0.275038	14.6382	15.7358	0.912198	13.3667	17.0073
	Obs24	1	14.59	15.187	-0.597	-0.686406	-0.723536	0.275038	14.6382	15.7358	0.912198	13.3667	17.0073
	Obs25	1	15.97	15.187	0.783	0.900262	0.948959	0.275038	14.6382	15.7358	0.912198	13.3667	17.0073
	Obs26	1	12.94	15.187	-2.247	-2.58351	-2.72326	0.275038	14.6382	15.7358	0.912198	13.3667	17.0073
	Obs27	1	17.04	15.187	1.853	2.1305	2.24575	0.275038	14.6382	15.7358	0.912198	13.3667	17.0073
	Obs28	1	16.06	15.187	0.873	1.00374	1.05804	0.275038	14.6382	15.7358	0.912198	13.3667	17.0073
	Obs29	1	15.1	15.187	-0.087	-0.100029	-0.10544	0.275038	14.6382	15.7358	0.912198	13.3667	17.0073
	Obs30	1	14.88	15.187	-0.307	-0.352976	-0.37207	0.275038	14.6382	15.7358	0.912198	13.3667	17.0073
	Obs31	1	11.522	13.0844	-1.5624	-1.79638	-2.00842	0.388963	12.3082	13.8606	0.95276	11.1832	14.9856
	Obs32	1	12.262	13.0844	-0.8224	-0.945562	-1.05717	0.388963	12.3082	13.8606	0.95276	11.1832	14.9856
	Obs33	1	13.855	13.0844	0.7706	0.886005	0.990583	0.388963	12.3082	13.8606	0.95276	11.1832	14.9856
	Obs34	1	13.487	13.0844	0.4026	0.462893	0.51753	0.388963	12.3082	13.8606	0.95276	11.1832	14.9856
	Obs35	1	14.296	13.0844	1.2116	1.39305	1.55748	0.388963	12.3082	13.8606	0.95276	11.1832	14.9856
	Obs36	1	12.054	13.3886	-1.3346	-1.53447	-1.71559	0.388963	12.6124	14.1648	0.95276	11.4874	15.2898
	Obs37	1	12.821	13.3886	-0.5676	-0.652604	-0.729633	0.388963	12.6124	14.1648	0.95276	11.4874	15.2898
	Obs38	1	13.722	13.3886	0.3334	0.38333	0.428576	0.388963	12.6124	14.1648	0.95276	11.4874	15.2898
	Obs39	1	14.036	13.3886	0.6474	0.744354	0.832213	0.388963	12.6124	14.1648	0.95276	11.4874	15.2898
	Obs40	1	14.31	13.3886	0.9214	1.05939	1.18443	0.388963	12.6124	14.1648	0.95276	11.4874	15.2898
	Obs41	1	3.8	3.608	0.192	0.220754	0.24681	0.388963	2.83184	4.38416	0.95276	1.7068	5.5092
	Obs42	1	3.44	3.608	-0.168	-0.19316	-0.215959	0.388963	2.83184	4.38416	0.95276	1.7068	5.5092
	Obs43	1	4.2	3.608	0.592	0.680658	0.760998	0.388963	2.83184	4.38416	0.95276	1.7068	5.5092
	Obs44	1	3.43	3.608	-0.178	-0.204657	-0.228814	0.388963	2.83184	4.38416	0.95276	1.7068	5.5092
	Obs45	1	3.17	3.608	-0.438	-0.503595	-0.563036	0.388963	2.83184	4.38416	0.95276	1.7068	5.5092
	Obs46	1	3.37	2.854	0.516	0.593276	0.663303	0.388963	2.07784	3.63016	0.95276	0.952797	4.7552
	Obs47	1	3.18	2.854	0.326	0.374822	0.419063	0.388963	2.07784	3.63016	0.95276	0.952797	4.7552
	Obs48	1	3.34	2.854	0.486	0.558783	0.624739	0.388963	2.07784	3.63016	0.95276	0.952797	4.7552
	Obs49	1	2.88	2.854	0.026	0.0298938	0.0334222	0.388963	2.07784	3.63016	0.95276	0.952797	4.7552
	Obs50	1	1.5	2.854	-1.354	-1.55677	-1.74053	0.388963	2.07784	3.63016	0.95276	0.952797	4.7552
	Obs51	1	3.6	4.655	-1.055	-1.213	-1.27861	0.275038	4.10617	5.20383	0.912198	2.83474	6.47526
	Obs52	1	4.58	4.655	-0.075	-0.086232	-0.0908965	0.275038	4.10617	5.20383	0.912198	2.83474	6.47526
	Obs53	1	4.8	4.655	0.145	0.166715	0.175733	0.275038	4.10617	5.20383	0.912198	2.83474	6.47526
	Obs54	1	3.2	4.655	-1.455	-1.6729	-1.76339	0.275038	4.10617	5.20383	0.912198	2.83474	6.47526
	Obs55	1	5.54	4.655	0.885	1.01754	1.07258	0.275038	4.10617	5.20383	0.912198	2.83474	6.47526
	Obs56	1	5.06	4.655	0.405	0.465653	0.490841	0.275038	4.10617	5.20383	0.912198	2.83474	6.47526
	Obs57	1	4.49	4.655	-0.165	-0.18971	-0.199972	0.275038	4.10617	5.20383	0.912198	2.83474	6.47526
	Obs58	1	4.61	4.655	-0.045	-0.0517392	-0.0545379	0.275038	4.10617	5.20383	0.912198	2.83474	6.47526
	Obs59	1	5.65	4.655	0.995	1.14401	1.20589	0.275038	4.10617	5.20383	0.912198	2.83474	6.47526
	Obs60	1	5.02	4.655	0.365	0.419662	0.442363	0.275038	4.10617	5.20383	0.912198	2.83474	6.47526
	Obs61	1	2.85	2.572	0.278	0.319633	0.336923	0.275038	2.02317	3.12083	0.912198	0.751736	4.39226
	Obs62	1	2.5	2.572	-0.072	-0.0827827	-0.0872606	0.275038	2.02317	3.12083	0.912198	0.751736	4.39226
	Obs63	1	2.48	2.572	-0.092	-0.105778	-0.1115	0.275038	2.02317	3.12083	0.912198	0.751736	4.39226
	Obs64	1	2.43	2.572	-0.142	-0.163266	-0.172097	0.275038	2.02317	3.12083	0.912198	0.751736	4.39226
	Obs65	1	2.68	2.572	0.108	0.124174	0.130891	0.275038	2.02317	3.12083	0.912198	0.751736	4.39226
	Obs66	1	2.49	2.572	-0.082	-0.0942803	-0.0993802	0.275038	2.02317	3.12083	0.912198	0.751736	4.39226
	Obs67	1	2.21	2.572	-0.362	-0.416213	-0.438727	0.275038	2.02317	3.12083	0.912198	0.751736	4.39226
	Obs68	1	2.21	2.572	-0.362	-0.416213	-0.438727	0.275038	2.02317	3.12083	0.912198	0.751736	4.39226
	Obs69	1	2.83	2.572	0.258	0.296638	0.312684	0.275038	2.02317	3.12083	0.912198	0.751736	4.39226
	Obs70	1	3.04	2.572	0.468	0.538088	0.567194	0.275038	2.02317	3.12083	0.912198	0.751736	4.39226
	Obs71	1	4.56	4.134	0.426	0.489798	0.54761	0.388963	3.35784	4.91016	0.95276	2.2328	6.0352
	Obs72	1	4.1	4.134	-0.034	-0.0390918	-0.043706	0.388963	3.35784	4.91016	0.95276	2.2328	6.0352
	Obs73	1	4.36	4.134	0.226	0.259846	0.290516	0.388963	3.35784	4.91016	0.95276	2.2328	6.0352
	Obs74	1	3.28	4.134	-0.854	-0.981895	-1.09779	0.388963	3.35784	4.91016	0.95276	2.2328	6.0352
	Obs75	1	4.37	4.134	0.236	0.271343	0.303371	0.388963	3.35784	4.91016	0.95276	2.2328	6.0352
	Obs76	1	4.45	4.304	0.146	0.167865	0.187679	0.388963	3.52784	5.08016	0.95276	2.4028	6.2052
	Obs77	1	4.13	4.304	-0.174	-0.200058	-0.223672	0.388963	3.52784	5.08016	0.95276	2.4028	6.2052
	Obs78	1	4.22	4.304	-0.084	-0.0965798	-0.10798	0.388963	3.52784	5.08016	0.95276	2.4028	6.2052
	Obs79	1	4.44	4.304	0.136	0.156367	0.174824	0.388963	3.52784	5.08016	0.95276	2.4028	6.2052
	Obs80	1	4.28	4.304	-0.024	-0.0275942	-0.0308513	0.388963	3.52784	5.08016	0.95276	2.4028	6.2052
	Graphiques des moyennes :
	Station / Tukey (HSD) / Analyse des différences entre les modalités avec un intervalle de confiance à 95% :
	Contraste	Différence	Différence standardisée	Valeur critique	Pr > Diff	Significatif
	st1 vs st2	10.356	50.5165	1.99547	< 0,0001	Oui
	Valeur critique du d de Tukey :			2.82202
	Modalité	Moyenne estimée	Groupes
	st1	14.0438	A
	st2	3.68783		B
	Date / Tukey (HSD) / Analyse des différences entre les modalités avec un intervalle de confiance à 95% :
	Contraste	Différence	Différence standardisée	Valeur critique	Pr > Diff	Significatif
	vg2 vs vg1	0.8099	2.0822	2.9326	0.308829	Non
	vg2 vs fr1	0.6788	1.74515	2.9326	0.507507	Non
	vg2 vs fr2	0.4417	1.13558	2.9326	0.864778	Non
	vg2 vs fl2	0.4085	1.2127	2.9326	0.829203	Non
	vg2 vs fl1	0.19425	0.576663	2.9326	0.992247	Non
	fl1 vs vg1	0.61565	1.82766	2.9326	0.455323	Non
	fl1 vs fr1	0.48455	1.43847	2.9326	0.703656	Non
	fl1 vs fr2	0.24745	0.734597	2.9326	0.9769	Non
	fl1 vs fl2	0.21425	0.778983	2.9326	0.97018	Non
	fl2 vs vg1	0.4014	1.19162	2.9326	0.839351	Non
	fl2 vs fr1	0.2703	0.802431	2.9326	0.966128	Non
	fl2 vs fr2	0.0332	0.0985597	2.9326	0.999999	Non
	fr2 vs vg1	0.3682	0.94662	2.9326	0.932721	Non
	fr2 vs fr1	0.2371	0.60957	2.9326	0.989995	Non
	fr1 vs vg1	0.1311	0.33705	2.9326	0.999399	Non
	Valeur critique du d de Tukey :			4.14733
	Modalité	Moyenne estimée	Groupes
	vg2	9.288	A
	fl1	9.09375	A
	fl2	8.8795	A
	fr2	8.8463	A
	fr1	8.6092	A
	vg1	8.4781	A
	Station*Date / Tukey (HSD) / Analyse des différences entre les modalités avec un intervalle de confiance à 95% :
	Contraste	Différence	Différence standardisée	Valeur critique	Pr > Diff	Significatif
	st1*vg2 vs st2*fl2	13.15	27.604	3.38442	< 0,0001	Oui
	st1*vg2 vs st2*vg2	12.868	23.3931	3.38442	< 0,0001	Oui
	st1*vg2 vs st2*vg1	12.114	22.0224	3.38442	< 0,0001	Oui
	st1*vg2 vs st2*fr1	11.588	21.0662	3.38442	< 0,0001	Oui
	st1*vg2 vs st2*fr2	11.418	20.7571	3.38442	< 0,0001	Oui
	st1*vg2 vs st2*fl1	11.067	23.2315	3.38442	< 0,0001	Oui
	st1*vg2 vs st1*fr1	2.6376	4.79497	3.38442	0.000546798	Oui
	st1*vg2 vs st1*vg1	2.3738	4.3154	3.38442	0.00288812	Oui
	st1*vg2 vs st1*fr2	2.3334	4.24196	3.38442	0.00369274	Oui
	st1*vg2 vs st1*fl1	2.1895	4.59612	3.38442	0.00110187	Oui
	st1*vg2 vs st1*fl2	0.535	1.12305	3.38442	0.992536	Non
	st1*fl2 vs st2*fl2	12.615	32.4324	3.38442	< 0,0001	Oui
	st1*fl2 vs st2*vg2	12.333	25.889	3.38442	< 0,0001	Oui
	st1*fl2 vs st2*vg1	11.579	24.3062	3.38442	< 0,0001	Oui
	st1*fl2 vs st2*fr1	11.053	23.2021	3.38442	< 0,0001	Oui
	st1*fl2 vs st2*fr2	10.883	22.8452	3.38442	< 0,0001	Oui
	st1*fl2 vs st2*fl1	10.532	27.0771	3.38442	< 0,0001	Oui
	st1*fl2 vs st1*fr1	2.1026	4.4137	3.38442	0.00206947	Oui
	st1*fl2 vs st1*vg1	1.8388	3.85994	3.38442	0.0125891	Oui
	st1*fl2 vs st1*fr2	1.7984	3.77514	3.38442	0.0163113	Oui
	st1*fl2 vs st1*fl1	1.6545	4.25362	3.38442	0.00355207	Oui
	st1*fl1 vs st2*fl2	10.9605	28.1788	3.38442	< 0,0001	Oui
	st1*fl1 vs st2*vg2	10.6785	22.4159	3.38442	< 0,0001	Oui
	st1*fl1 vs st2*vg1	9.9245	20.8332	3.38442	< 0,0001	Oui
	st1*fl1 vs st2*fr1	9.3985	19.729	3.38442	< 0,0001	Oui
	st1*fl1 vs st2*fr2	9.2285	19.3721	3.38442	< 0,0001	Oui
	st1*fl1 vs st2*fl1	8.8775	22.8235	3.38442	< 0,0001	Oui
	st1*fl1 vs st1*fr1	0.4481	0.940636	3.38442	0.998386	Non
	st1*fl1 vs st1*vg1	0.1843	0.386876	3.38442	1	Non
	st1*fl1 vs st1*fr2	0.1439	0.30207	3.38442	1	Non
	st1*fr2 vs st2*fl2	10.8166	22.7058	3.38442	< 0,0001	Oui
	st1*fr2 vs st2*vg2	10.5346	19.1512	3.38442	< 0,0001	Oui
	st1*fr2 vs st2*vg1	9.7806	17.7804	3.38442	< 0,0001	Oui
	st1*fr2 vs st2*fr1	9.2546	16.8242	3.38442	< 0,0001	Oui
	st1*fr2 vs st2*fr2	9.0846	16.5152	3.38442	< 0,0001	Oui
	st1*fr2 vs st2*fl1	8.7336	18.3333	3.38442	< 0,0001	Oui
	st1*fr2 vs st1*fr1	0.3042	0.553014	3.38442	0.999991	Non
	st1*fr2 vs st1*vg1	0.0404	0.0734444	3.38442	1	Non
	st1*vg1 vs st2*fl2	10.7762	22.621	3.38442	< 0,0001	Oui
	st1*vg1 vs st2*vg2	10.4942	19.0777	3.38442	< 0,0001	Oui
	st1*vg1 vs st2*vg1	9.7402	17.707	3.38442	< 0,0001	Oui
	st1*vg1 vs st2*fr1	9.2142	16.7508	3.38442	< 0,0001	Oui
	st1*vg1 vs st2*fr2	9.0442	16.4417	3.38442	< 0,0001	Oui
	st1*vg1 vs st2*fl1	8.6932	18.2485	3.38442	< 0,0001	Oui
	st1*vg1 vs st1*fr1	0.2638	0.47957	3.38442	0.999998	Non
	st1*fr1 vs st2*fl2	10.5124	22.0673	3.38442	< 0,0001	Oui
	st1*fr1 vs st2*vg2	10.2304	18.5981	3.38442	< 0,0001	Oui
	st1*fr1 vs st2*vg1	9.4764	17.2274	3.38442	< 0,0001	Oui
	st1*fr1 vs st2*fr1	8.9504	16.2712	3.38442	< 0,0001	Oui
	st1*fr1 vs st2*fr2	8.7804	15.9621	3.38442	< 0,0001	Oui
	st1*fr1 vs st2*fl1	8.4294	17.6947	3.38442	< 0,0001	Oui
	st2*fl1 vs st2*fl2	2.083	5.35527	3.38442	< 0,0001	Oui
	st2*fl1 vs st2*vg2	1.801	3.78059	3.38442	0.0160441	Oui
	st2*fl1 vs st2*vg1	1.047	2.19782	3.38442	0.556904	Non
	st2*fl1 vs st2*fr1	0.521	1.09366	3.38442	0.994012	Non
	st2*fl1 vs st2*fr2	0.351	0.736807	3.38442	0.999837	Non
	st2*fr2 vs st2*fl2	1.732	3.63575	3.38442	0.0246761	Oui
	st2*fr2 vs st2*vg2	1.45	2.636	3.38442	0.281087	Non
	st2*fr2 vs st2*vg1	0.696	1.26528	3.38442	0.980751	Non
	st2*fr2 vs st2*fr1	0.17	0.309048	3.38442	1	Non
	st2*fr1 vs st2*fl2	1.562	3.27889	3.38442	0.0661315	Non
	st2*fr1 vs st2*vg2	1.28	2.32695	3.38442	0.468473	Non
	st2*fr1 vs st2*vg1	0.526	0.956231	3.38442	0.998129	Non
	st2*vg1 vs st2*fl2	1.036	2.17473	3.38442	0.5729	Non
	st2*vg1 vs st2*vg2	0.754	1.37072	3.38442	0.965231	Non
	st2*vg2 vs st2*fl2	0.282	0.591964	3.38442	0.999982	Non
	Valeur critique du d de Tukey :			4.78629
	Modalité	Moyenne estimée	Groupes
	st1*vg2	15.722	A
	st1*fl2	15.187	A
	st1*fl1	13.5325		B
	st1*fr2	13.3886		B
	st1*vg1	13.3482		B
	st1*fr1	13.0844		B
	st2*fl1	4.655			C
	st2*fr2	4.304			C	D
	st2*fr1	4.134			C	D	E
	st2*vg1	3.608			C	D	E
	st2*vg2	2.854				D	E
	st2*fl2	2.572					E
	Régression de la variable β-Pinene :
	Coefficients d'ajustement (Variable β-Pinene) :
	Observations	80
	Somme des poids	80
	DDL	68
	R²	0.81051
	R² ajusté	0.779857
	MCE	0.0888954
	RMCE	0.298153
	MAPE	18.0744
	DW	2.38516
	Cp	12
	AIC	-182.625
	SBC	-154.041
	PC	0.256369
	Analyse de la variance (Variable β-Pinene) :
	Source	DDL	Somme des carrés	Moyenne des carrés	F	Pr > F
	Modèle	11	25.8559	2.35053	26.4416	< 0,0001
	Erreur	68	6.04489	0.0888954
	Total corrigé	79	31.9008
	Calculé contre le modèle Y=Moyenne(Y)
	Analyse Type I Sum of Squares (Variable β-Pinene) :
	Source	DDL	Somme des carrés	Moyenne des carrés	F	Pr > F
	Station	1	6.78441	6.78441	76.319	< 0,0001
	Date	5	10.3958	2.07915	23.3888	< 0,0001
	Station*Date	5	8.6757	1.73514	19.5189	< 0,0001
	Analyse Type II Sum of Squares (Variable β-Pinene) :
	Source	DDL	Somme des carrés	Moyenne des carrés	F	Pr > F
	Station	1	6.78441	6.78441	76.319	< 0,0001
	Date	5	10.3958	2.07915	23.3888	< 0,0001
	Station*Date	5	8.6757	1.73514	19.5189	< 0,0001
	Analyse Type III Sum of Squares (Variable β-Pinene) :
	Source	DDL	Somme des carrés	Moyenne des carrés	F	Pr > F
	Station	1	8.19932	8.19932	92.2356	< 0,0001
	Date	5	10.3958	2.07915	23.3888	< 0,0001
	Station*Date	5	8.6757	1.73514	19.5189	< 0,0001
	Paramètres du modèle (Variable β-Pinene) :
	Source	Valeur	Erreur standard	t	Pr > |t|	Borne inférieure (95%)	Borne supérieure (95%)
	Constante	0.922238	0.133338	6.91653	< 0,0001	0.656166	1.18831
	Station-st1	0.317762	0.188569	1.68513	0.0965488	-0.0585211	0.694045
	Station-st2	0	0
	Date-fl1	-0.10279	0.163305	-0.629438	0.531172	-0.428661	0.22308
	Date-fl2	0	0.163305	0	1	-0.325871	0.325871
	Date-fr1	0.637762	0.188569	3.38212	0.00119628	0.261479	1.01404
	Date-fr2	1.85376	0.188569	9.8307	< 0,0001	1.47748	2.23004
	Date-vg1	0.0437619	0.188569	0.232074	0.817178	-0.332521	0.420045
	Date-vg2	0	0
	Station-st1*Date-fl1	-0.72441	0.230949	-3.13667	0.00252504	-1.18526	-0.263559
	Station-st1*Date-fl2	-0.521	0.230949	-2.25591	0.0272963	-0.981851	-0.0601493
	Station-st1*Date-fr1	-1.40916	0.266676	-5.28416	< 0,0001	-1.94131	-0.877017
	Station-st1*Date-fr2	-2.33076	0.266676	-8.74004	< 0,0001	-2.86291	-1.79862
	Station-st1*Date-vg1	-0.970762	0.266676	-3.64022	0.000526544	-1.50291	-0.438617
	Station-st1*Date-vg2	0	0
	Station-st2*Date-fl1	0	0
	Station-st2*Date-fl2	0	0
	Station-st2*Date-fr1	0	0
	Station-st2*Date-fr2	0	0
	Station-st2*Date-vg1	0	0
	Station-st2*Date-vg2	0	0
	Equation du modèle (Variable β-Pinene) :
	β-Pinene = 0,922238095238094+0,317761904761907*Station-st1-0,102790476190475*Date-fl1+0,637761904761907*Date-fr1+1,85376190476191*Date-fr2+4,37619047619063E-02*Date-vg1-0,724409523809525*Station-st1*Date-fl1-0,521000000000002*Station-st1*Date-fl2-1,40916190476191*Station-st1*Date-fr1-2,33076190476191*Station-st1*Date-fr2-0,970761904761906*Station-st1*Date-vg1
	Coefficients normalisés (Variable β-Pinene) :
	Source	Valeur	Erreur standard	t	Pr > |t|	Borne inférieure (95%)	Borne supérieure (95%)
	Station-st1	0.251603	0.149308	1.68513	0.0965488	-0.0463369	0.549543
	Station-st2	0	0
	Date-fl1	-0.0704852	0.111981	-0.629438	0.531172	-0.29394	0.15297
	Date-fl2	0	0.111981	0	1	-0.223455	0.223455
	Date-fr1	0.334012	0.0987582	3.38212	0.00119628	0.136943	0.531081
	Date-fr2	0.970862	0.0987582	9.8307	< 0,0001	0.773793	1.16793
	Date-vg1	0.0229192	0.0987582	0.232074	0.817178	-0.17415	0.219988
	Date-vg2	0	0
	Station-st1*Date-fl1	-0.379392	0.120954	-3.13667	0.00252504	-0.620751	-0.138032
	Station-st1*Date-fl2	-0.272861	0.120954	-2.25591	0.0272963	-0.51422	-0.0315017
	Station-st1*Date-fr1	-0.540171	0.102224	-5.28416	< 0,0001	-0.744156	-0.336185
	Station-st1*Date-fr2	-0.893445	0.102224	-8.74004	< 0,0001	-1.09743	-0.68946
	Station-st1*Date-vg1	-0.37212	0.102224	-3.64022	0.000526544	-0.576106	-0.168134
	Station-st1*Date-vg2	0	0
	Station-st2*Date-fl1	0	0
	Station-st2*Date-fl2	0	0
	Station-st2*Date-fr1	0	0
	Station-st2*Date-fr2	0	0
	Station-st2*Date-vg1	0	0
	Station-st2*Date-vg2	0	0
	Prédictions et résidus (Variable β-Pinene) :
	Observation	Poids	β-Pinene	Préd(β-Pinene)	Résidu	Résidu std.	Résidus studentisés	Ecart-type sur la préd. (Moyenne)	Borne inférieure 95% (Moyenne)	Borne supérieure 95% (Moyenne)	Ecart-type sur la préd. (Observation)	Borne inférieure 95% (Observation)	Borne supérieure 95% (Observation)
	Obs1	1	0.38	0.313	0.067	0.224717	0.251241	0.133338	0.0469277	0.579072	0.326611	-0.338741	0.964741
	Obs2	1	0.352	0.313	0.039	0.130805	0.146245	0.133338	0.0469277	0.579072	0.326611	-0.338741	0.964741
	Obs3	1	0.28	0.313	-0.033	-0.110681	-0.123745	0.133338	0.0469277	0.579072	0.326611	-0.338741	0.964741
	Obs4	1	0.333	0.313	0.02	0.0670796	0.0749973	0.133338	0.0469277	0.579072	0.326611	-0.338741	0.964741
	Obs5	1	0.22	0.313	-0.093	-0.31192	-0.348737	0.133338	0.0469277	0.579072	0.326611	-0.338741	0.964741
	Obs6	1	0.81	1.24	-0.43	-1.44221	-1.61244	0.133338	0.973928	1.50607	0.326611	0.588259	1.89174
	Obs7	1	3.16	1.24	1.92	6.43964	7.19974	0.133338	0.973928	1.50607	0.326611	0.588259	1.89174
	Obs8	1	0.74	1.24	-0.5	-1.67699	-1.87493	0.133338	0.973928	1.50607	0.326611	0.588259	1.89174
	Obs9	1	0.68	1.24	-0.56	-1.87823	-2.09992	0.133338	0.973928	1.50607	0.326611	0.588259	1.89174
	Obs10	1	0.81	1.24	-0.43	-1.44221	-1.61244	0.133338	0.973928	1.50607	0.326611	0.588259	1.89174
	Obs11	1	0.659	0.4128	0.2462	0.82575	0.870417	0.0942844	0.224658	0.600942	0.312706	-0.211195	1.03679
	Obs12	1	0.479	0.4128	0.0662	0.222033	0.234044	0.0942844	0.224658	0.600942	0.312706	-0.211195	1.03679
	Obs13	1	0.6	0.4128	0.1872	0.627865	0.661828	0.0942844	0.224658	0.600942	0.312706	-0.211195	1.03679
	Obs14	1	0.458	0.4128	0.0452	0.1516	0.1598	0.0942844	0.224658	0.600942	0.312706	-0.211195	1.03679
	Obs15	1	0.411	0.4128	-0.0018	-0.00603716	-0.00636373	0.0942844	0.224658	0.600942	0.312706	-0.211195	1.03679
	Obs16	1	0.269	0.4128	-0.1438	-0.482302	-0.508391	0.0942844	0.224658	0.600942	0.312706	-0.211195	1.03679
	Obs17	1	0.251	0.4128	-0.1618	-0.542674	-0.572028	0.0942844	0.224658	0.600942	0.312706	-0.211195	1.03679
	Obs18	1	0.349	0.4128	-0.0638	-0.213984	-0.225559	0.0942844	0.224658	0.600942	0.312706	-0.211195	1.03679
	Obs19	1	0.4	0.4128	-0.0128	-0.0429309	-0.0452532	0.0942844	0.224658	0.600942	0.312706	-0.211195	1.03679
	Obs20	1	0.252	0.4128	-0.1608	-0.53932	-0.568493	0.0942844	0.224658	0.600942	0.312706	-0.211195	1.03679
	Obs21	1	0.76	0.719	0.041	0.137513	0.144952	0.0942844	0.530858	0.907142	0.312706	0.0950052	1.34299
	Obs22	1	0.74	0.719	0.021	0.0704336	0.0742435	0.0942844	0.530858	0.907142	0.312706	0.0950052	1.34299
	Obs23	1	0.67	0.719	-0.049	-0.164345	-0.173235	0.0942844	0.530858	0.907142	0.312706	0.0950052	1.34299
	Obs24	1	0.66	0.719	-0.059	-0.197885	-0.208589	0.0942844	0.530858	0.907142	0.312706	0.0950052	1.34299
	Obs25	1	0.69	0.719	-0.029	-0.0972654	-0.102527	0.0942844	0.530858	0.907142	0.312706	0.0950052	1.34299
	Obs26	1	0.7	0.719	-0.019	-0.0637256	-0.0671727	0.0942844	0.530858	0.907142	0.312706	0.0950052	1.34299
	Obs27	1	0.81	0.719	0.091	0.305212	0.321722	0.0942844	0.530858	0.907142	0.312706	0.0950052	1.34299
	Obs28	1	0.73	0.719	0.011	0.0368938	0.0388894	0.0942844	0.530858	0.907142	0.312706	0.0950052	1.34299
	Obs29	1	0.73	0.719	0.011	0.0368938	0.0388894	0.0942844	0.530858	0.907142	0.312706	0.0950052	1.34299
	Obs30	1	0.7	0.719	-0.019	-0.0637256	-0.0671727	0.0942844	0.530858	0.907142	0.312706	0.0950052	1.34299
	Obs31	1	0.478	0.4686	0.0094	0.0315274	0.0352487	0.133338	0.202528	0.734672	0.326611	-0.183141	1.12034
	Obs32	1	0.607	0.4686	0.1384	0.464191	0.518981	0.133338	0.202528	0.734672	0.326611	-0.183141	1.12034
	Obs33	1	0.741	0.4686	0.2724	0.913624	1.02146	0.133338	0.202528	0.734672	0.326611	-0.183141	1.12034
	Obs34	1	0.213	0.4686	-0.2556	-0.857277	-0.958465	0.133338	0.202528	0.734672	0.326611	-0.183141	1.12034
	Obs35	1	0.304	0.4686	-0.1646	-0.552065	-0.617227	0.133338	0.202528	0.734672	0.326611	-0.183141	1.12034
	Obs36	1	0.87	0.763	0.107	0.358876	0.401235	0.133338	0.496928	1.02907	0.326611	0.111259	1.41474
	Obs37	1	0.89	0.763	0.127	0.425955	0.476233	0.133338	0.496928	1.02907	0.326611	0.111259	1.41474
	Obs38	1	0.755	0.763	-0.008	-0.0268318	-0.0299989	0.133338	0.496928	1.02907	0.326611	0.111259	1.41474
	Obs39	1	0.681	0.763	-0.082	-0.275026	-0.307489	0.133338	0.496928	1.02907	0.326611	0.111259	1.41474
	Obs40	1	0.619	0.763	-0.144	-0.482973	-0.53998	0.133338	0.496928	1.02907	0.326611	0.111259	1.41474
	Obs41	1	1.2	0.966	0.234	0.784831	0.877468	0.133338	0.699928	1.23207	0.326611	0.314259	1.61774
	Obs42	1	0.79	0.966	-0.176	-0.5903	-0.659976	0.133338	0.699928	1.23207	0.326611	0.314259	1.61774
	Obs43	1	1.2	0.966	0.234	0.784831	0.877468	0.133338	0.699928	1.23207	0.326611	0.314259	1.61774
	Obs44	1	0.93	0.966	-0.036	-0.120743	-0.134995	0.133338	0.699928	1.23207	0.326611	0.314259	1.61774
	Obs45	1	0.71	0.966	-0.256	-0.858619	-0.959965	0.133338	0.699928	1.23207	0.326611	0.314259	1.61774
	Obs46	1	0.922238	0.922238	1.11022e-15	3.72366e-15	4.16318e-15	0.133338	0.656166	1.18831	0.326611	0.270497	1.57398
	Obs47	1	0.922238	0.922238	1.11022e-15	3.72366e-15	4.16318e-15	0.133338	0.656166	1.18831	0.326611	0.270497	1.57398
	Obs48	1	0.922238	0.922238	1.11022e-15	3.72366e-15	4.16318e-15	0.133338	0.656166	1.18831	0.326611	0.270497	1.57398
	Obs49	1	0.922238	0.922238	1.11022e-15	3.72366e-15	4.16318e-15	0.133338	0.656166	1.18831	0.326611	0.270497	1.57398
	Obs50	1	0.922238	0.922238	1.11022e-15	3.72366e-15	4.16318e-15	0.133338	0.656166	1.18831	0.326611	0.270497	1.57398
	Obs51	1	0.8	0.819448	-0.0194476	-0.0652269	-0.0687552	0.0942844	0.631306	1.00759	0.312706	0.195453	1.44344
	Obs52	1	0.98	0.819448	0.160552	0.538489	0.567618	0.0942844	0.631306	1.00759	0.312706	0.195453	1.44344
	Obs53	1	0.922238	0.819448	0.10279	0.344757	0.363406	0.0942844	0.631306	1.00759	0.312706	0.195453	1.44344
	Obs54	1	0.922238	0.819448	0.10279	0.344757	0.363406	0.0942844	0.631306	1.00759	0.312706	0.195453	1.44344
	Obs55	1	1.15	0.819448	0.330552	1.10867	1.16864	0.0942844	0.631306	1.00759	0.312706	0.195453	1.44344
	Obs56	1	0.65	0.819448	-0.169448	-0.568324	-0.599066	0.0942844	0.631306	1.00759	0.312706	0.195453	1.44344
	Obs57	1	0.66	0.819448	-0.159448	-0.534784	-0.563712	0.0942844	0.631306	1.00759	0.312706	0.195453	1.44344
	Obs58	1	0.63	0.819448	-0.189448	-0.635403	-0.669774	0.0942844	0.631306	1.00759	0.312706	0.195453	1.44344
	Obs59	1	0.59	0.819448	-0.229448	-0.769563	-0.81119	0.0942844	0.631306	1.00759	0.312706	0.195453	1.44344
	Obs60	1	0.89	0.819448	0.0705524	0.236631	0.249431	0.0942844	0.631306	1.00759	0.312706	0.195453	1.44344
	Obs61	1	0.922238	0.922238	1.11022e-15	3.72366e-15	3.92509e-15	0.0942844	0.734097	1.11038	0.312706	0.298243	1.54623
	Obs62	1	0.922238	0.922238	1.11022e-15	3.72366e-15	3.92509e-15	0.0942844	0.734097	1.11038	0.312706	0.298243	1.54623
	Obs63	1	0.922238	0.922238	1.11022e-15	3.72366e-15	3.92509e-15	0.0942844	0.734097	1.11038	0.312706	0.298243	1.54623
	Obs64	1	0.922238	0.922238	1.11022e-15	3.72366e-15	3.92509e-15	0.0942844	0.734097	1.11038	0.312706	0.298243	1.54623
	Obs65	1	0.922238	0.922238	1.11022e-15	3.72366e-15	3.92509e-15	0.0942844	0.734097	1.11038	0.312706	0.298243	1.54623
	Obs66	1	0.922238	0.922238	1.11022e-15	3.72366e-15	3.92509e-15	0.0942844	0.734097	1.11038	0.312706	0.298243	1.54623
	Obs67	1	0.922238	0.922238	1.11022e-15	3.72366e-15	3.92509e-15	0.0942844	0.734097	1.11038	0.312706	0.298243	1.54623
	Obs68	1	0.922238	0.922238	1.11022e-15	3.72366e-15	3.92509e-15	0.0942844	0.734097	1.11038	0.312706	0.298243	1.54623
	Obs69	1	0.922238	0.922238	1.11022e-15	3.72366e-15	3.92509e-15	0.0942844	0.734097	1.11038	0.312706	0.298243	1.54623
	Obs70	1	0.922238	0.922238	1.11022e-15	3.72366e-15	3.92509e-15	0.0942844	0.734097	1.11038	0.312706	0.298243	1.54623
	Obs71	1	1.75	1.56	0.19	0.637256	0.712474	0.133338	1.29393	1.82607	0.326611	0.908259	2.21174
	Obs72	1	1.85	1.56	0.29	0.972654	1.08746	0.133338	1.29393	1.82607	0.326611	0.908259	2.21174
	Obs73	1	1.37	1.56	-0.19	-0.637256	-0.712474	0.133338	1.29393	1.82607	0.326611	0.908259	2.21174
	Obs74	1	1.25	1.56	-0.31	-1.03973	-1.16246	0.133338	1.29393	1.82607	0.326611	0.908259	2.21174
	Obs75	1	1.58	1.56	0.02	0.0670796	0.0749973	0.133338	1.29393	1.82607	0.326611	0.908259	2.21174
	Obs76	1	3.09	2.776	0.314	1.05315	1.17746	0.133338	2.50993	3.04207	0.326611	2.12426	3.42774
	Obs77	1	2.92	2.776	0.144	0.482973	0.53998	0.133338	2.50993	3.04207	0.326611	2.12426	3.42774
	Obs78	1	2.52	2.776	-0.256	-0.858619	-0.959965	0.133338	2.50993	3.04207	0.326611	2.12426	3.42774
	Obs79	1	2.7	2.776	-0.076	-0.254902	-0.28499	0.133338	2.50993	3.04207	0.326611	2.12426	3.42774
	Obs80	1	2.65	2.776	-0.126	-0.422601	-0.472483	0.133338	2.50993	3.04207	0.326611	2.12426	3.42774
	Graphiques des moyennes :
	Station / Tukey (HSD) / Analyse des différences entre les modalités avec un intervalle de confiance à 95% :
	Contraste	Différence	Différence standardisée	Valeur critique	Pr > Diff	Significatif
	st2 vs st1	0.674921	9.60394	1.99547	< 0,0001	Oui
	Valeur critique du d de Tukey :			2.82202
	Modalité	Moyenne estimée	Groupes
	st2	1.32765	A
	st1	0.652733		B
	Date / Tukey (HSD) / Analyse des différences entre les modalités avec un intervalle de confiance à 95% :
	Contraste	Différence	Différence standardisée	Valeur critique	Pr > Diff	Significatif
	fr2 vs fl1	1.15338	9.98817	2.9326	< 0,0001	Oui
	fr2 vs vg1	1.13	8.47469	2.9326	< 0,0001	Oui
	fr2 vs fl2	0.948881	8.21725	2.9326	< 0,0001	Oui
	fr2 vs fr1	0.7552	5.66379	2.9326	< 0,0001	Oui
	fr2 vs vg2	0.688381	5.16267	2.9326	< 0,0001	Oui
	vg2 vs fl1	0.464995	4.02683	2.9326	0.00194843	Oui
	vg2 vs vg1	0.441619	3.31202	2.9326	0.0178551	Oui
	vg2 vs fl2	0.2605	2.25591	2.9326	0.226639	Non
	vg2 vs fr1	0.066819	0.501125	2.9326	0.995972	Non
	fr1 vs fl1	0.398176	3.44818	2.9326	0.0120105	Oui
	fr1 vs vg1	0.3748	2.8109	2.9326	0.0678056	Non
	fr1 vs fl2	0.193681	1.67726	2.9326	0.551301	Non
	fl2 vs fl1	0.204495	2.16892	2.9326	0.265786	Non
	fl2 vs vg1	0.181119	1.56848	2.9326	0.621757	Non
	vg1 vs fl1	0.0233762	0.202436	2.9326	0.999951	Non
	Valeur critique du d de Tukey :			4.14733
	Modalité	Moyenne estimée	Groupes
	fr2	1.7695	A
	vg2	1.08112		B
	fr1	1.0143		B	C
	fl2	0.820619		B	C	D
	vg1	0.6395			C	D
	fl1	0.616124				D
	Station*Date / Tukey (HSD) / Analyse des différences entre les modalités avec un intervalle de confiance à 95% :
	Contraste	Différence	Différence standardisée	Valeur critique	Pr > Diff	Significatif
	st2*fr2 vs st1*vg1	2.463	13.0616	3.38442	< 0,0001	Oui
	st2*fr2 vs st1*fl1	2.3632	14.4711	3.38442	< 0,0001	Oui
	st2*fr2 vs st1*fr1	2.3074	12.2364	3.38442	< 0,0001	Oui
	st2*fr2 vs st1*fl2	2.057	12.596	3.38442	< 0,0001	Oui
	st2*fr2 vs st1*fr2	2.013	10.6752	3.38442	< 0,0001	Oui
	st2*fr2 vs st2*fl1	1.95655	11.9809	3.38442	< 0,0001	Oui
	st2*fr2 vs st2*fl2	1.85376	11.3515	3.38442	< 0,0001	Oui
	st2*fr2 vs st2*vg2	1.85376	9.8307	3.38442	< 0,0001	Oui
	st2*fr2 vs st2*vg1	1.81	9.59862	3.38442	< 0,0001	Oui
	st2*fr2 vs st1*vg2	1.536	8.14557	3.38442	< 0,0001	Oui
	st2*fr2 vs st2*fr1	1.216	6.44858	3.38442	< 0,0001	Oui
	st2*fr1 vs st1*vg1	1.247	6.61297	3.38442	< 0,0001	Oui
	st2*fr1 vs st1*fl1	1.1472	7.02488	3.38442	< 0,0001	Oui
	st2*fr1 vs st1*fr1	1.0914	5.78781	3.38442	< 0,0001	Oui
	st2*fr1 vs st1*fl2	0.841	5.14986	3.38442	0.000155033	Oui
	st2*fr1 vs st1*fr2	0.797	4.22658	3.38442	0.00388633	Oui
	st2*fr1 vs st2*fl1	0.740552	4.53477	3.38442	0.00136415	Oui
	st2*fr1 vs st2*fl2	0.637762	3.90534	3.38442	0.0109362	Oui
	st2*fr1 vs st2*vg2	0.637762	3.38212	3.38442	0.0503113	Non
	st2*fr1 vs st2*vg1	0.594	3.15005	3.38442	0.0916835	Non
	st2*fr1 vs st1*vg2	0.32	1.69699	3.38442	0.86332	Non
	st1*vg2 vs st1*vg1	0.927	4.91598	3.38442	0.000355509	Oui
	st1*vg2 vs st1*fl1	0.8272	5.06536	3.38442	0.000208934	Oui
	st1*vg2 vs st1*fr1	0.7714	4.09082	3.38442	0.00606504	Oui
	st1*vg2 vs st1*fl2	0.521	3.19034	3.38442	0.0829274	Non
	st1*vg2 vs st1*fr2	0.477	2.52958	3.38442	0.340192	Non
	st1*vg2 vs st2*fl1	0.420552	2.57525	3.38442	0.314026	Non
	st1*vg2 vs st2*fl2	0.317762	1.94582	3.38442	0.726638	Non
	st1*vg2 vs st2*vg2	0.317762	1.68513	3.38442	0.868635	Non
	st1*vg2 vs st2*vg1	0.274	1.45305	3.38442	0.947836	Non
	st2*vg1 vs st1*vg1	0.653	3.46293	3.38442	0.0403389	Oui
	st2*vg1 vs st1*fl1	0.5532	3.38752	3.38442	0.0495831	Oui
	st2*vg1 vs st1*fr1	0.4974	2.63777	3.38442	0.280162	Non
	st2*vg1 vs st1*fl2	0.247	1.5125	3.38442	0.931965	Non
	st2*vg1 vs st1*fr2	0.203	1.07653	3.38442	0.994757	Non
	st2*vg1 vs st2*fl1	0.146552	0.897414	3.38442	0.998947	Non
	st2*vg1 vs st2*fl2	0.0437619	0.267976	3.38442	1	Non
	st2*vg1 vs st2*vg2	0.0437619	0.232074	3.38442	1	Non
	st2*vg2 vs st1*vg1	0.609238	3.23085	3.38442	0.0748431	Non
	st2*vg2 vs st1*fl1	0.509438	3.11954	3.38442	0.0988098	Non
	st2*vg2 vs st1*fr1	0.453638	2.40569	3.38442	0.416578	Non
	st2*vg2 vs st1*fl2	0.203238	1.24453	3.38442	0.983044	Non
	st2*vg2 vs st1*fr2	0.159238	0.844457	3.38442	0.9994	Non
	st2*vg2 vs st2*fl1	0.10279	0.629438	3.38442	0.999966	Non
	st2*vg2 vs st2*fl2	0	0	3.38442	1	Non
	st2*fl2 vs st1*vg1	0.609238	3.73067	3.38442	0.0186445	Oui
	st2*fl2 vs st1*fl1	0.509438	3.82065	3.38442	0.0142037	Oui
	st2*fl2 vs st1*fr1	0.453638	2.77785	3.38442	0.212972	Non
	st2*fl2 vs st1*fl2	0.203238	1.52423	3.38442	0.928487	Non
	st2*fl2 vs st1*fr2	0.159238	0.975095	3.38442	0.997774	Non
	st2*fl2 vs st2*fl1	0.10279	0.7709	3.38442	0.999748	Non
	st2*fl1 vs st1*vg1	0.506448	3.10123	3.38442	0.103303	Non
	st2*fl1 vs st1*fl1	0.406648	3.04975	3.38442	0.116837	Non
	st2*fl1 vs st1*fr1	0.350848	2.14842	3.38442	0.591119	Non
	st2*fl1 vs st1*fl2	0.100448	0.75333	3.38442	0.999798	Non
	st2*fl1 vs st1*fr2	0.0564476	0.345657	3.38442	1	Non
	st1*fr2 vs st1*vg1	0.45	2.3864	3.38442	0.42909	Non
	st1*fr2 vs st1*fl1	0.3502	2.14445	3.38442	0.593861	Non
	st1*fr2 vs st1*fr1	0.2944	1.56123	3.38442	0.916734	Non
	st1*fr2 vs st1*fl2	0.044	0.269434	3.38442	1	Non
	st1*fl2 vs st1*vg1	0.406	2.48614	3.38442	0.366127	Non
	st1*fl2 vs st1*fl1	0.3062	2.29642	3.38442	0.489108	Non
	st1*fl2 vs st1*fr1	0.2504	1.53332	3.38442	0.925708	Non
	st1*fr1 vs st1*vg1	0.1556	0.825163	3.38442	0.999517	Non
	st1*fr1 vs st1*fl1	0.0558	0.341691	3.38442	1	Non
	st1*fl1 vs st1*vg1	0.0998	0.611125	3.38442	0.999975	Non
	Valeur critique du d de Tukey :			4.78629
	Les regroupements n'ont pas pu être faits avec la méthode exacte car la significativité des différences n'est pas transitive dans le cas en question. La moyenne harmonique des effectifs des différentes modalités du facteur a dû être utilisée.
	Moyenne harmonique :		6
	Modalité	Moyenne estimée	Groupes
	st2*fr2	2.776	A
	st2*fr1	1.56		B
	st1*vg2	1.24		B	C
	st2*vg1	0.966		B	C	D
	st2*fl2	0.922238			C	D
	st2*vg2	0.922238			C	D	E
	st2*fl1	0.819448			C	D	E
	st1*fr2	0.763			C	D	E
	st1*fl2	0.719			C	D	E
	st1*fr1	0.4686				D	E
	st1*fl1	0.4128					E
	st1*vg1	0.313					E
	Régression de la variable Myrcène :
	Coefficients d'ajustement (Variable Myrcène) :
	Observations	80
	Somme des poids	80
	DDL	68
	R²	0.881123
	R² ajusté	0.861893
	MCE	0.00529321
	RMCE	0.0727544
	MAPE	5.59972
	DW	2.29583
	Cp	12
	AIC	-408.308
	SBC	-379.724
	PC	0.160833
	Analyse de la variance (Variable Myrcène) :
	Source	DDL	Somme des carrés	Moyenne des carrés	F	Pr > F
	Modèle	11	2.66789	0.242536	45.8202	< 0,0001
	Erreur	68	0.359938	0.00529321
	Total corrigé	79	3.02783
	Calculé contre le modèle Y=Moyenne(Y)
	Analyse Type I Sum of Squares (Variable Myrcène) :
	Source	DDL	Somme des carrés	Moyenne des carrés	F	Pr > F
	Station	1	0.857696	0.857696	162.037	< 0,0001
	Date	5	1.09158	0.218316	41.2445	< 0,0001
	Station*Date	5	0.718617	0.143723	27.1524	< 0,0001
	Analyse Type II Sum of Squares (Variable Myrcène) :
	Source	DDL	Somme des carrés	Moyenne des carrés	F	Pr > F
	Station	1	0.857696	0.857696	162.037	< 0,0001
	Date	5	1.09158	0.218316	41.2445	< 0,0001
	Station*Date	5	0.718617	0.143723	27.1524	< 0,0001
	Analyse Type III Sum of Squares (Variable Myrcène) :
	Source	DDL	Somme des carrés	Moyenne des carrés	F	Pr > F
	Station	1	1.0067	1.0067	190.188	< 0,0001
	Date	5	1.09158	0.218316	41.2445	< 0,0001
	Station*Date	5	0.718617	0.143723	27.1524	< 0,0001
	Paramètres du modèle (Variable Myrcène) :
	Source	Valeur	Erreur standard	t	Pr > |t|	Borne inférieure (95%)	Borne supérieure (95%)
	Constante	0.791229	0.0325368	24.318	< 0,0001	0.726303	0.856155
	Station-st1	0	0.0460139	0	1	-0.0918194	0.0918194
	Station-st2	0	0
	Date-fl1	0.0210167	0.0398492	0.527405	0.599629	-0.0585012	0.100535
	Date-fl2	0	0.0398492	0	1	-0.0795179	0.0795179
	Date-fr1	0.130771	0.0460139	2.84198	0.00591276	0.0389515	0.22259
	Date-fr2	0.580771	0.0460139	12.6216	< 0,0001	0.488951	0.67259
	Date-vg1	0.0747708	0.0460139	1.62496	0.108797	-0.0170485	0.16659
	Date-vg2	0	0
	Station-st1*Date-fl1	-0.237746	0.0563553	-4.21869	< 0,0001	-0.350201	-0.125291
	Station-st1*Date-fl2	0	0.0563553	0	1	-0.112455	0.112455
	Station-st1*Date-fr1	-0.3116	0.0650735	-4.78843	< 0,0001	-0.441452	-0.181748
	Station-st1*Date-fr2	-0.5802	0.0650735	-8.91607	< 0,0001	-0.710052	-0.450348
	Station-st1*Date-vg1	-0.2894	0.0650735	-4.44728	< 0,0001	-0.419252	-0.159548
	Station-st1*Date-vg2	0	0
	Station-st2*Date-fl1	0	0
	Station-st2*Date-fl2	0	0
	Station-st2*Date-fr1	0	0
	Station-st2*Date-fr2	0	0
	Station-st2*Date-vg1	0	0
	Station-st2*Date-vg2	0	0
	Equation du modèle (Variable Myrcène) :
	Myrcène = 0,791229166666667+2,10166666666664E-02*Date-fl1+0,130770833333333*Date-fr1+0,580770833333333*Date-fr2+7,47708333333332E-02*Date-vg1-0,237745833333333*Station-st1*Date-fl1-0,311599999999999*Station-st1*Date-fr1-0,5802*Station-st1*Date-fr2-0,289399999999999*Station-st1*Date-vg1
	Coefficients normalisés (Variable Myrcène) :
	Source	Valeur	Erreur standard	t	Pr > |t|	Borne inférieure (95%)	Borne supérieure (95%)
	Station-st1	0	0.11826	0	1	-0.235985	0.235985
	Station-st2	0	0
	Date-fl1	0.0467782	0.0886952	0.527405	0.599629	-0.13021	0.223767
	Date-fl2	0	0.0886952	0	1	-0.176988	0.176988
	Date-fr1	0.222305	0.0782218	2.84198	0.00591276	0.0662159	0.378394
	Date-fr2	0.987286	0.0782218	12.6216	< 0,0001	0.831197	1.14338
	Date-vg1	0.127107	0.0782218	1.62496	0.108797	-0.0289818	0.283196
	Date-vg2	0	0
	Station-st1*Date-fl1	-0.404158	0.0958017	-4.21869	< 0,0001	-0.595328	-0.212989
	Station-st1*Date-fl2	0	0.0958017	0	1	-0.191169	0.191169
	Station-st1*Date-fr1	-0.387706	0.0809672	-4.78843	< 0,0001	-0.549274	-0.226138
	Station-st1*Date-fr2	-0.721909	0.0809672	-8.91607	< 0,0001	-0.883477	-0.560342
	Station-st1*Date-vg1	-0.360084	0.0809672	-4.44728	< 0,0001	-0.521651	-0.198516
	Station-st1*Date-vg2	0	0
	Station-st2*Date-fl1	0	0
	Station-st2*Date-fl2	0	0
	Station-st2*Date-fr1	0	0
	Station-st2*Date-fr2	0	0
	Station-st2*Date-vg1	0	0
	Station-st2*Date-vg2	0	0
	Prédictions et résidus (Variable Myrcène) :
	Observation	Poids	Myrcène	Préd(Myrcène)	Résidu	Résidu std.	Résidus studentisés	Ecart-type sur la préd. (Moyenne)	Borne inférieure 95% (Moyenne)	Borne supérieure 95% (Moyenne)	Ecart-type sur la préd. (Observation)	Borne inférieure 95% (Observation)	Borne supérieure 95% (Observation)
	Obs1	1	0.588	0.5766	0.0114	0.156692	0.175186	0.0325368	0.511674	0.641526	0.0796985	0.417564	0.735636
	Obs2	1	0.612	0.5766	0.0354	0.486568	0.544	0.0325368	0.511674	0.641526	0.0796985	0.417564	0.735636
	Obs3	1	0.48	0.5766	-0.0966	-1.32775	-1.48447	0.0325368	0.511674	0.641526	0.0796985	0.417564	0.735636
	Obs4	1	0.655	0.5766	0.0784	1.0776	1.20479	0.0325368	0.511674	0.641526	0.0796985	0.417564	0.735636
	Obs5	1	0.548	0.5766	-0.0286	-0.393103	-0.439503	0.0325368	0.511674	0.641526	0.0796985	0.417564	0.735636
	Obs6	1	0.791229	0.791229	0	0	0	0.0325368	0.726303	0.856155	0.0796985	0.632193	0.950265
	Obs7	1	0.791229	0.791229	0	0	0	0.0325368	0.726303	0.856155	0.0796985	0.632193	0.950265
	Obs8	1	0.791229	0.791229	0	0	0	0.0325368	0.726303	0.856155	0.0796985	0.632193	0.950265
	Obs9	1	0.791229	0.791229	0	0	0	0.0325368	0.726303	0.856155	0.0796985	0.632193	0.950265
	Obs10	1	0.791229	0.791229	0	0	0	0.0325368	0.726303	0.856155	0.0796985	0.632193	0.950265
	Obs11	1	0.733	0.5745	0.1585	2.17856	2.29641	0.023007	0.52859	0.62041	0.0763055	0.422235	0.726765
	Obs12	1	0.712	0.5745	0.1375	1.88992	1.99215	0.023007	0.52859	0.62041	0.0763055	0.422235	0.726765
	Obs13	1	0.5	0.5745	-0.0745	-1.02399	-1.07938	0.023007	0.52859	0.62041	0.0763055	0.422235	0.726765
	Obs14	1	0.575	0.5745	0.0005	0.00687243	0.00724418	0.023007	0.52859	0.62041	0.0763055	0.422235	0.726765
	Obs15	1	0.536	0.5745	-0.0385	-0.529177	-0.557802	0.023007	0.52859	0.62041	0.0763055	0.422235	0.726765
	Obs16	1	0.575	0.5745	0.0005	0.00687243	0.00724418	0.023007	0.52859	0.62041	0.0763055	0.422235	0.726765
	Obs17	1	0.476	0.5745	-0.0985	-1.35387	-1.4271	0.023007	0.52859	0.62041	0.0763055	0.422235	0.726765
	Obs18	1	0.636	0.5745	0.0615	0.84531	0.891034	0.023007	0.52859	0.62041	0.0763055	0.422235	0.726765
	Obs19	1	0.5	0.5745	-0.0745	-1.02399	-1.07938	0.023007	0.52859	0.62041	0.0763055	0.422235	0.726765
	Obs20	1	0.502	0.5745	-0.0725	-0.996503	-1.05041	0.023007	0.52859	0.62041	0.0763055	0.422235	0.726765
	Obs21	1	0.791229	0.791229	0	0	0	0.023007	0.745319	0.837139	0.0763055	0.638964	0.943494
	Obs22	1	0.791229	0.791229	0	0	0	0.023007	0.745319	0.837139	0.0763055	0.638964	0.943494
	Obs23	1	0.791229	0.791229	0	0	0	0.023007	0.745319	0.837139	0.0763055	0.638964	0.943494
	Obs24	1	0.791229	0.791229	0	0	0	0.023007	0.745319	0.837139	0.0763055	0.638964	0.943494
	Obs25	1	0.791229	0.791229	0	0	0	0.023007	0.745319	0.837139	0.0763055	0.638964	0.943494
	Obs26	1	0.791229	0.791229	0	0	0	0.023007	0.745319	0.837139	0.0763055	0.638964	0.943494
	Obs27	1	0.791229	0.791229	0	0	0	0.023007	0.745319	0.837139	0.0763055	0.638964	0.943494
	Obs28	1	0.791229	0.791229	0	0	0	0.023007	0.745319	0.837139	0.0763055	0.638964	0.943494
	Obs29	1	0.791229	0.791229	0	0	0	0.023007	0.745319	0.837139	0.0763055	0.638964	0.943494
	Obs30	1	0.791229	0.791229	0	0	0	0.023007	0.745319	0.837139	0.0763055	0.638964	0.943494
	Obs31	1	0.597	0.6104	-0.0134	-0.184181	-0.205921	0.0325368	0.545474	0.675326	0.0796985	0.451364	0.769436
	Obs32	1	0.589	0.6104	-0.0214	-0.29414	-0.328859	0.0325368	0.545474	0.675326	0.0796985	0.451364	0.769436
	Obs33	1	0.53	0.6104	-0.0804	-1.10509	-1.23553	0.0325368	0.545474	0.675326	0.0796985	0.451364	0.769436
	Obs34	1	0.829	0.6104	0.2186	3.00463	3.35928	0.0325368	0.545474	0.675326	0.0796985	0.451364	0.769436
	Obs35	1	0.507	0.6104	-0.1034	-1.42122	-1.58897	0.0325368	0.545474	0.675326	0.0796985	0.451364	0.769436
	Obs36	1	0.974	0.7918	0.1822	2.50432	2.79991	0.0325368	0.726874	0.856726	0.0796985	0.632764	0.950836
	Obs37	1	0.86	0.7918	0.0682	0.9374	1.04805	0.0325368	0.726874	0.856726	0.0796985	0.632764	0.950836
	Obs38	1	0.782	0.7918	-0.0098	-0.1347	-0.150599	0.0325368	0.726874	0.856726	0.0796985	0.632764	0.950836
	Obs39	1	0.648	0.7918	-0.1438	-1.97651	-2.20981	0.0325368	0.726874	0.856726	0.0796985	0.632764	0.950836
	Obs40	1	0.695	0.7918	-0.0968	-1.3305	-1.48755	0.0325368	0.726874	0.856726	0.0796985	0.632764	0.950836
	Obs41	1	0.8	0.866	-0.066	-0.907161	-1.01424	0.0325368	0.801074	0.930926	0.0796985	0.706964	1.02504
	Obs42	1	0.79	0.866	-0.076	-1.04461	-1.16791	0.0325368	0.801074	0.930926	0.0796985	0.706964	1.02504
	Obs43	1	1	0.866	0.134	1.84181	2.05921	0.0325368	0.801074	0.930926	0.0796985	0.706964	1.02504
	Obs44	1	0.92	0.866	0.054	0.742223	0.829831	0.0325368	0.801074	0.930926	0.0796985	0.706964	1.02504
[truncated: 8,246 more rows]

## Sheet: ANOVA_HID
	Station-st1	2.48583
	Station-st2	2.01167
	Station-st1	2.345	2.424	2.418	3	2.25	2.478
	Station-st2	1.91	1.85	2.17	2.09	1.99	2.06
	Date-fl1	2.1275
	Date-fl2	2.137
	Date-fr1	2.294
	Date-fr2	2.545
	Date-vg1	2.12
	Date-vg2	2.269
	Date-fl1	2.345	1.91
	Date-fl2	2.424	1.85
	Date-fr1	2.418	2.17
	Date-fr2	3	2.09
	Date-vg1	2.25	1.99
	Date-vg2	2.478	2.06

## Sheet: ANOVA_HID1
	Station-st1	3.78817
	Station-st2	4.26817
	Station-st1	2.93167	5.06	4.74	1.58667	2.78667	5.624
	Station-st2	4.71	4.857	2.94	3.74	4.04	5.322
	Date-fl1	3.82083
	Date-fl2	4.9585
	Date-fr1	3.84
	Date-fr2	2.66333
	Date-vg1	3.41333
	Date-vg2	5.473
	Date-fl1	2.93167	4.71
	Date-fl2	5.06	4.857
	Date-fr1	4.74	2.94
	Date-fr2	1.58667	3.74
	Date-vg1	2.78667	4.04
	Date-vg2	5.624	5.322

## Sheet: ANOVA_HID2
	Station-st1	0.39885
	Station-st2	0.15349
	Station-st1	0.4735	0.344	0.338	0.411	0.4626	0.364
	Station-st2	0.156775	0.073	0.272582	0.08	0.272582	0.066
	Date-fl1	0.315137
	Date-fl2	0.2085
	Date-fr1	0.305291
	Date-fr2	0.2455
	Date-vg1	0.367591
	Date-vg2	0.215
	Date-fl1	0.4735	0.156775
	Date-fl2	0.344	0.073
	Date-fr1	0.338	0.272582
	Date-fr2	0.411	0.08
	Date-vg1	0.4626	0.272582
	Date-vg2	0.364	0.066

## Sheet: ANOVA_HID3
	Station-st1	11.6541
	Station-st2	13.2147
	Station-st1	13.6524	7.336	13.0184	14.789	13.677	7.452
	Station-st2	13.533	12.561	13.128	12.648	14.03	13.388
	Date-fl1	13.5927
	Date-fl2	9.9485
	Date-fr1	13.0732
	Date-fr2	13.7185
	Date-vg1	13.8535
	Date-vg2	10.42
	Date-fl1	13.6524	13.533
	Date-fl2	7.336	12.561
	Date-fr1	13.0184	13.128
	Date-fr2	14.789	12.648
	Date-vg1	13.677	14.03
	Date-vg2	7.452	13.388

## Sheet: ANOVA_HID4
	Station-st1	14.0438
	Station-st2	3.68783
	Station-st1	13.5325	15.187	13.0844	13.3886	13.3482	15.722
	Station-st2	4.655	2.572	4.134	4.304	3.608	2.854
	Date-fl1	9.09375
	Date-fl2	8.8795
	Date-fr1	8.6092
	Date-fr2	8.8463
	Date-vg1	8.4781
	Date-vg2	9.288
	Date-fl1	13.5325	4.655
	Date-fl2	15.187	2.572
	Date-fr1	13.0844	4.134
	Date-fr2	13.3886	4.304
	Date-vg1	13.3482	3.608
	Date-vg2	15.722	2.854

## Sheet: ANOVA_HID5
	Station-st1	0.652733
	Station-st2	1.32765
	Station-st1	0.4128	0.719	0.4686	0.763	0.313	1.24
	Station-st2	0.819448	0.922238	1.56	2.776	0.966	0.922238
	Date-fl1	0.616124
	Date-fl2	0.820619
	Date-fr1	1.0143
	Date-fr2	1.7695
	Date-vg1	0.6395
	Date-vg2	1.08112
	Date-fl1	0.4128	0.819448
	Date-fl2	0.719	0.922238
	Date-fr1	0.4686	1.56
	Date-fr2	0.763	2.776
	Date-vg1	0.313	0.966
	Date-vg2	1.24	0.922238

## Sheet: ANOVA_HID6
	Station-st1	0.689293
	Station-st2	0.925784
	Station-st1	0.5745	0.791229	0.6104	0.7918	0.5766	0.791229
	Station-st2	0.812246	0.791229	0.922	1.372	0.866	0.791229
	Date-fl1	0.693373
	Date-fl2	0.791229
	Date-fr1	0.7662
	Date-fr2	1.0819
	Date-vg1	0.7213
	Date-vg2	0.791229
	Date-fl1	0.5745	0.812246
	Date-fl2	0.791229	0.791229
	Date-fr1	0.6104	0.922
	Date-fr2	0.7918	1.372
	Date-vg1	0.5766	0.866
	Date-vg2	0.791229	0.791229

[truncated: 30 more sheets: ANOVA_HID7, ANOVA_HID8, ANOVA_HID9, ANOVA_HID10, ANOVA_HID11, ANOVA_HID12, ANOVA_HID13, ANOVA_HID14, ANOVA_HID15, ANOVA_HID16, ANOVA_HID17, ANOVA_HID18, ANOVA_HID19, ANOVA_HID20, ANOVA_HID21, ANOVA_HID22, ANOVA_HID23, ANOVA_HID24, ANOVA_HID25, ANOVA_HID26 …]
